# Supplementary material for: Mapping medically relevant RNA isoform diversity in the aged human frontal cortex with deep long-read RNA-seq
Source: Nat Biotechnol. 2024 May 22;43(4):635–46. doi: 10.1038/s41587-024-02245-9 (PMC11863200; doi:10.1038/s41587-024-02245-9)
Supplement: Supplementary file 3 — This Excel workbook contains 10 Excel sheets, Supplementary Tables 1–10. Supplementary Table 1: Sample characteristics and sequencing information. Supplementary Table 2: Overlap between high-confidence transcripts discovered in our study with transcripts discovered in refs. 19 and 20. Supplementary Table 3: Summary statistics for overlap between high-confidence transcripts discovered in our study with transcripts discovered in refs. 19 and 20. Supplementary Table 4: Information for gel electrophoresis PCR experiments. Supplementary Table 5: Information for three batches of RT–qPCR experiments. Supplementary Table 6: Quantification for new and known RNA isoforms from MAOB, SLC26A1 and MT-RNR2 using RT–qPCR. Supplementary Table 7: Summary statistics from quantification for new and known RNA isoforms from MAOB, SLC26A1 and MT-RNR2 using RT–qPCR. Supplementary Table 8: Number of counts from ROSMAP and GTEx data that were uniquely aligned to new transcripts discovered in our study. Supplementary Table 9: Gene-level differential expression results between cases of AD (n = 6) and cognitively unimpaired controls (n = 6). We used the DESeq2 R package with two-sided Wald’s test for statistical comparisons and Benjamini–Hochberg correction for multiple comparisons in this differential expression analysis. Raw P values are in the ‘p value’ column and Benjamini–Hochberg FDR-adjusted P values are in the ‘padj’ column. Supplementary Table 10: Transcript-level differential expression results between cases with AD (n = 6) and cognitively unimpaired controls (n = 6). We used the DESeq2 R package with two-sided Wald’s test for statistical comparisons and Benjamini–Hochberg correction for multiple comparisons in this differential expression analysis. Raw P values are in the ‘pvalue’ column and Benjamini–Hochberg FDR-adjusted P values are in the ‘padj’ column. [file 41587_2024_2245_MOESM3_ESM.xlsx]

## Sheet: Supplementary Table 1
	Supplementary Table 1: Sample characteristics and sequencing information.
Sample ID	Sex	Group	Age	Braak Stage	Post-mortem interval (Hours)	RNA Extraction Kit	RNA concentration (Qubit) ng/µl	A260/A280	A260/A230	RIN	Spike-in RNA added?	Library Prep	Flow-cell	Number Total Reads (Million)	Number of Pass Reads (Million)	Number of Pass Reads with Both Primers (Million)	Number of Pass Reads with Both Primers Aligned to the Human Genome (Million)	Number of Pass Reads with Both Primers Aligned to the Human Genome with MAPQ ≥ 10 (Million)	Median read length for aligned reads with MAPQ ≥ 10 (nucleotides)	N50 for aligned reads with MAPQ ≥ 10 (bp)
1163	Female	Control	84	1	2.9	Lexogen SPLIT RNA Extraction Kit	196	1.86	2.02	9.4	Yes, ERCC mix 1 - concentration 1:1000	Oxford Nanopore SQK-PCS111	PromethION R.9.4.1	104.1	84.8	63.3	70	45.8	500	1090
1131	Female	Control	80	1	2.3	Lexogen SPLIT RNA Extraction Kit	160	2.04	1.79	9.8	Yes, ERCC mix 1 - concentration 1:1000	Oxford Nanopore SQK-PCS111	PromethION R.9.4.1	166.6	120.1	103.5	35	19.8	245	1120
1092	Female	Control	86	1	1.8	Lexogen SPLIT RNA Extraction Kit	335.2	2.05	1.82	9.2	Yes, ERCC mix 1 - concentration 1:1000	Oxford Nanopore SQK-PCS111	PromethION R.9.4.1	163.5	121.2	100.1	52.4	32.7	259	1010
R5356	Male	Control	94	2	2.58	Lexogen SPLIT RNA Extraction Kit	277.6	2.04	2.07	9.6	Yes, ERCC mix 1 - concentration 1:1000	Oxford Nanopore SQK-PCS111	PromethION R.9.4.1	158.9	119.2	96.1	40.1	25.6	327	1560
1304	Male	Control	81	0	4.8	Lexogen SPLIT RNA Extraction Kit	258.4	2.05	2.08	9.8	Yes, ERCC mix 1 - concentration 1:1000	Oxford Nanopore SQK-PCS111	PromethION R.9.4.1	119.4	85.9	69.8	32.8	20.7	422	1510
1271	Male	Control	71	0	2.6	Lexogen SPLIT RNA Extraction Kit	293.6	2.04	2.07	9	Yes, ERCC mix 1 - concentration 1:1000	Oxford Nanopore SQK-PCS111	PromethION R.9.4.1	108.4	86.8	67.1	60.7	41.9	458	1370
1186	Female	AD	84	4	2.6	Lexogen SPLIT RNA Extraction Kit	155	2.04	2.1	9	Yes, ERCC mix 1 - concentration 1:1000	Oxford Nanopore SQK-PCS111	PromethION R.9.4.1	183	129.7	113	51	31	328	802
1218	Female	AD	88	4	2	Lexogen SPLIT RNA Extraction Kit	189	2.07	1.71	9.6	Yes, ERCC mix 1 - concentration 1:1000	Oxford Nanopore SQK-PCS111	PromethION R.9.4.1	196.7	153.6	134.1	65.7	43	286	699
5295	Female	AD	82	6	3	Lexogen SPLIT RNA Extraction Kit	389.6	2.03	1.83	9.1	Yes, ERCC mix 1 - concentration 1:1000	Oxford Nanopore SQK-PCS111	PromethION R.9.4.1	163.9	122.7	93.9	54.7	37.9	354	815
5292	Male	AD	94	6	3.8	Lexogen SPLIT RNA Extraction Kit	356	2.03	2	9.3	Yes, ERCC mix 1 - concentration 1:1000	Oxford Nanopore SQK-PCS111	PromethION R.9.4.1	129.7	98.3	78.7	61.4	42.2	393	1040
579	Male	AD	86	6	3.3	Lexogen SPLIT RNA Extraction Kit	440	2.05	2.06	9.1	Yes, ERCC mix 1 - concentration 1:1000	Oxford Nanopore SQK-PCS111	PromethION R.9.4.1	156.3	116.6	95.3	73.1	47.9	336	831
1291	Male	AD	83	5	3.4	Lexogen SPLIT RNA Extraction Kit	372.8	2.04	1.96	9.6	Yes, ERCC mix 1 - concentration 1:1000	Oxford Nanopore SQK-PCS111	PromethION R.9.4.1	121.2	91.8	70.5	54.2	37.8	416	954

## Sheet: Supplementary Table 2
	Supplementary Table 2: Overlap between high-confidence transcripts discovered in our study with transcripts discovered in Glinos et al. and Leung et al.
our_gene_id	our_gene_name	our_transcript_id	chr	leung_most_similar_transcript_id	glinos_most_similar_transcript_id	is_in_glinos	is_in_leung	is_in_both	is_in_either
ENSG00000205116	TMEM88B	BambuTx1946	1	-	-	FALSE	FALSE	FALSE	FALSE
ENSG00000284740		BambuTx6	1	-	-	FALSE	FALSE	FALSE	FALSE
ENSG00000251503	CENPS-CORT	BambuTx17	1	CORT_CENPS|PB.158.1	ENSG00000175279.21|8b2456f2-51e7-47af-bc8f-41ed1b63f2b0_ENSG00000175279.21	TRUE	TRUE	TRUE	TRUE
ENSG00000173372	C1QA	BambuTx2707	1	C1QA|PB.345.1	ENSG00000173372.16|ENST00000374642.7	FALSE	FALSE	FALSE	FALSE
ENSG00000130775	THEMIS2	BambuTx36	1	THEMIS2|PB.435.2	ENSG00000130775.15|83962ac6-c872-46a9-9196-beaa407268e2_ENSG00000130775.15	FALSE	FALSE	FALSE	FALSE
ENSG00000198492	YTHDF2	BambuTx39	1	YTHDF2|PB.450.2	ENSG00000198492.15|9a4a29c7-c2ce-48ef-bd5b-9d9a783ffcab_ENSG00000198492.15	FALSE	TRUE	FALSE	TRUE
BambuGene3039		BambuTx43		-	-	FALSE	FALSE	FALSE	FALSE
ENSG00000179178	TMEM125	BambuTx57	1	TMEM125|PB.668.1	ENSG00000179178.10|4714e47d-14a3-485f-9b69-609f60ebd98a_ENSG00000179178.10	FALSE	FALSE	FALSE	FALSE
BambuGene5744		BambuTx64		-	-	FALSE	FALSE	FALSE	FALSE
BambuGene5932		BambuTx65		-	ENSG00000137960.5|008b83fc-2d8e-4ec6-bea7-c978aeb74257_ENSG00000137960.5	FALSE	FALSE	FALSE	FALSE
ENSG00000172031	EPHX4	BambuTx2463	1	EPHX4|PB.1128.1	ENSG00000172031.6|ENST00000370383.4	FALSE	FALSE	FALSE	FALSE
ENSG00000122481	RWDD3	BambuTx72	1	RWDD3|PB.1170.1	ENSG00000122481.16|407c35a4-8a33-449a-a4da-d3066092380f_ENSG00000122481.16	FALSE	FALSE	FALSE	FALSE
ENSG00000122481	RWDD3	BambuTx71	1	RWDD3|PB.1170.1	ENSG00000271092.5|6fb2d187-a1db-490d-8817-0d0fa10b7bad_ENSG00000271092.5	FALSE	FALSE	FALSE	FALSE
BambuGene7129		BambuTx79		-	-	FALSE	FALSE	FALSE	FALSE
ENSG00000277147	LINC00869	BambuTx101	1	LINC00869|PB.1549.1	-	FALSE	FALSE	FALSE	FALSE
ENSG00000228126	FALEC	BambuTx103	1	-	-	FALSE	FALSE	FALSE	FALSE
ENSG00000143554	SLC27A3	BambuTx107	1	SLC27A3|PB.1637.1	ENSG00000143554.13|4d73deb5-9024-4ca6-8134-e8784ae9035a_ENSG00000143554.13	TRUE	FALSE	FALSE	TRUE
ENSG00000160688	FLAD1	BambuTx115	1	FLAD1|PB.1664.4	ENSG00000160688.18|ccc69ea6-e868-4704-80eb-a842e5e26a33_ENSG00000160688.18	FALSE	TRUE	FALSE	TRUE
ENSG00000203761	MSTO2P	BambuTx1981	1	MSTO2P|PB.1692.1	ENSG00000203761.5|20c8ea26-fdf4-4172-8569-c34ca7af7607_ENSG00000203761.5	FALSE	FALSE	FALSE	FALSE
BambuGene8976		BambuTx123		-	ENSG00000188931.3|dbcec253-7779-4df8-81ef-92d30b78e982_ENSG00000188931.3	FALSE	FALSE	FALSE	FALSE
ENSG00000237457	BRINP3-DT	BambuTx133	1	AL391645.1|PB.2020.1	-	FALSE	TRUE	FALSE	TRUE
ENSG00000203724	C1orf53	BambuTx137	1	C1orf53|PB.2063.1	-	FALSE	FALSE	FALSE	FALSE
BambuGene10287		BambuTx138		-	ENSG00000081248.10|ENST00000362061.3	FALSE	FALSE	FALSE	FALSE
BambuGene10792		BambuTx142		-	-	FALSE	FALSE	FALSE	FALSE
BambuGene11796		BambuTx155		RHOU|PB.2357.1	-	FALSE	FALSE	FALSE	FALSE
ENSG00000227232	WASH7P	BambuTx1	1	WASH7P|PB.1.8	ENSG00000227232.5|9086a003-9a0a-4fce-8933-42cb4b0ba1dd_ENSG00000227232.5	FALSE	FALSE	FALSE	FALSE
ENSG00000078808	SDF4	BambuTx5	1	SDF4|PB.30.3	ENSG00000078808.16|1eb844e6-9952-4986-b947-3b38229a1ea6_ENSG00000078808.16	FALSE	FALSE	FALSE	FALSE
ENSG00000117245	KIF17	BambuTx26	1	KIF17|PB.322.1	ENSG00000117245.12|2914d00a-b84a-4fbe-9a8e-067ea41f99bb_ENSG00000117245.12	FALSE	FALSE	FALSE	FALSE
BambuGene15264		BambuTx2708		-	-	FALSE	FALSE	FALSE	FALSE
BambuGene15400		BambuTx27		SRRM1|PB.383.1	ENSG00000133226.16|09d1abe4-cdf2-460a-9475-15a84bfe48a3_ENSG00000133226.16	FALSE	FALSE	FALSE	FALSE
BambuGene16142		BambuTx41		-	-	FALSE	FALSE	FALSE	FALSE
ENSG00000162512	SDC3	BambuTx42	1	SDC3|PB.463.8	ENSG00000162512.15|ENST00000339394.6	FALSE	FALSE	FALSE	FALSE
ENSG00000176261	ZBTB8OS	BambuTx45	1	ZBTB8OS|PB.498.1	ENSG00000176261.15|5d39494d-bdef-4261-954c-98ce15b1e458_ENSG00000176261.15	FALSE	FALSE	FALSE	FALSE
ENSG00000066185	ZMYND12	BambuTx55	1	-	ENSG00000066185.12|61891388-6df0-4ea3-8320-8c06a9f4b18f_ENSG00000066185.12	TRUE	FALSE	FALSE	TRUE
BambuGene17443		BambuTx2710		ST3GAL3|PB.679.1	ENSG00000126091.19|097c1a1a-5106-4659-821b-d68e47cd598f_ENSG00000126091.19	FALSE	FALSE	FALSE	FALSE
ENSG00000162384	CZIB	BambuTx60	1	CZIB|PB.790.1	ENSG00000162384.13|6318be05-d002-4dd6-8c88-e9ef17a4f14c_ENSG00000162384.13	FALSE	FALSE	FALSE	FALSE
ENSG00000081870	HSPB11	BambuTx63	1	HSPB11|PB.797.2	ENSG00000081870.11|ENST00000371378.6	FALSE	FALSE	FALSE	FALSE
ENSG00000174021	GNG5	BambuTx68	1	CTBS_GNG5|PB.1068.3	ENSG00000117151.12|78026fb0-5fcd-4e02-a16d-25275774f38f_ENSG00000117151.12	FALSE	FALSE	FALSE	FALSE
BambuGene19554		BambuTx70		-	-	FALSE	FALSE	FALSE	FALSE
ENSG00000188641	DPYD	BambuTx73	1	DPYD|PB.1181.2	ENSG00000188641.12|ENST00000370192.7	FALSE	FALSE	FALSE	FALSE
ENSG00000277702		BambuTx84	1	AC239859.6|PB.1434.1	chr1:143419000|f0279ffd-eda2-4f45-a07e-265325b4f822_chr1:143419000	FALSE	TRUE	FALSE	TRUE
ENSG00000215861		BambuTx95	1	AC245297.1|PB.1544.1	ENSG00000215861.5|ENST00000313342.8	FALSE	FALSE	FALSE	FALSE
ENSG00000215861		BambuTx97	1	AC245297.1|PB.1544.1	ENSG00000215861.5|ENST00000313342.8	FALSE	TRUE	FALSE	TRUE
ENSG00000215861		BambuTx98	1	AC245297.1|PB.1544.8	ENSG00000215861.5|ENST00000313342.8	FALSE	TRUE	FALSE	TRUE
BambuGene21004		BambuTx99		AC245297.1|PB.1544.1	-	FALSE	FALSE	FALSE	FALSE
ENSG00000215861		BambuTx100	1	AC245297.1|PB.1544.16	ENSG00000215861.5|ENST00000313342.8	FALSE	TRUE	FALSE	TRUE
ENSG00000143543	JTB	BambuTx109	1	JTB|PB.1642.3	ENSG00000143543.14|176bf537-3cef-4b3d-9fa2-70405f8a7551_ENSG00000143543.14	FALSE	FALSE	FALSE	FALSE
ENSG00000198715	GLMP	BambuTx117	1	-	ENSG00000198715.11|efd40e45-d98e-46a9-bbce-62dbacac8b25_ENSG00000198715.11	FALSE	FALSE	FALSE	FALSE
ENSG00000272971		BambuTx118	1	AL365181.4|PB.1720.2	ENSG00000163382.11|06b85687-57c9-4495-a40e-c33e257e1ed3_ENSG00000163382.11	FALSE	FALSE	FALSE	FALSE
ENSG00000135845	PIGC	BambuTx125	1	PIGC|PB.1892.1	ENSG00000135845.9|ENST00000344529.4	FALSE	TRUE	FALSE	TRUE
ENSG00000230124	ACBD6	BambuTx1985	1	ACBD6|PB.1964.2	ENSG00000230124.6|ENST00000367595.3	FALSE	FALSE	FALSE	FALSE
BambuGene23011		BambuTx2473		-	ENSG00000135842.16|87eadafe-615b-425f-90a2-c699be67e47e	FALSE	FALSE	FALSE	FALSE
BambuGene24639		BambuTx151		-	ENSG00000143753.12|ccc90d53-e71f-4d09-b6bb-c0763d4e35db_ENSG00000143753.12	FALSE	FALSE	FALSE	FALSE
ENSG00000242861		BambuTx152	1	EPHX1|PB.2301.3	ENSG00000196187.11|75460bcc-6291-4144-9060-af1e2417a930_ENSG00000196187.11	FALSE	FALSE	FALSE	FALSE
ENSG00000244137		BambuTx158	1	-	ENSG00000135773.12|ENST00000271971.6-1	FALSE	FALSE	FALSE	FALSE
BambuGene25223		BambuTx2482		-	-	FALSE	FALSE	FALSE	FALSE
ENSG00000188739	RBM34	BambuTx160	1	RBM34|PB.2421.2	ENSG00000188739.14|0892ce88-2910-4b7c-9175-793c73aa8b87_ENSG00000054267.21	TRUE	TRUE	TRUE	TRUE
BambuGene26174		BambuTx3166		-	-	FALSE	FALSE	FALSE	FALSE
ENSG00000259823	LYPD8	BambuTx172	1	LYPD8|PB.2576.2	ENSG00000229703.6|ada8a5f5-0bf7-4c24-87ae-62c130cbe23a_ENSG00000229703.6	FALSE	FALSE	FALSE	FALSE
ENSG00000205696	ADARB2-AS1	BambuTx176	10	-	ENSG00000205696.4|ENST00000421697.2	FALSE	FALSE	FALSE	FALSE
BambuGene26471		BambuTx180		-	-	FALSE	FALSE	FALSE	FALSE
BambuGene26475		BambuTx181		-	-	FALSE	FALSE	FALSE	FALSE
ENSG00000273107		BambuTx188	10	PRTFDC1|PB.2836.1	chr10:24951000|52ca808b-32d0-429c-96df-9b5472e2a670_chr10:24951000	FALSE	FALSE	FALSE	FALSE
ENSG00000285884		BambuTx193	10	AL022345.4|PB.2923.1	ENSG00000196693.14|0924a370-4d06-4bd4-aad7-61a86618ec7c_ENSG00000196693.14	FALSE	FALSE	FALSE	FALSE
BambuGene29436		BambuTx203		-	-	FALSE	FALSE	FALSE	FALSE
ENSG00000171224	FAM241B	BambuTx208	10	FAM241B|PB.3120.2	ENSG00000171224.8|75312cdf-1148-48d3-9343-c0b05949e819_ENSG00000171224.8	TRUE	TRUE	TRUE	TRUE
ENSG00000166295	ANAPC16	BambuTx211	10	ANAPC16|PB.3153.1	ENSG00000166295.8|b0751627-7eeb-4717-aaad-bdf53165bd3a_ENSG00000166295.8	TRUE	TRUE	TRUE	TRUE
ENSG00000166295	ANAPC16	BambuTx212	10	ANAPC16|PB.3153.5	ENSG00000166295.8|ENST00000621663.4	FALSE	TRUE	FALSE	TRUE
ENSG00000148655	LRMDA	BambuTx218	10	LRMDA|PB.3201.1	-	FALSE	TRUE	FALSE	TRUE
BambuGene30464		BambuTx219		novelGene_KCNMA1_AS|PB.3213.1	ENSG00000156113.22|6ba5a014-7b12-4f79-b109-561c3dbc4a18_ENSG00000156113.22	FALSE	TRUE	FALSE	TRUE
ENSG00000233871	DLG5-AS1	BambuTx220	10	-	ENSG00000151208.16|ENST00000372391.6	FALSE	FALSE	FALSE	FALSE
ENSG00000179988	PSTK	BambuTx251	10	PSTK|PB.3666.5	ENSG00000179988.13|8e648e79-c901-4ab5-8e5e-8970adbef568_ENSG00000179988.13	FALSE	FALSE	FALSE	FALSE
BambuGene33379		BambuTx256		TCERG1L|PB.3714.1	-	FALSE	FALSE	FALSE	FALSE
BambuGene33998		BambuTx183		-	-	FALSE	FALSE	FALSE	FALSE
BambuGene34716		BambuTx2003		-	-	FALSE	FALSE	FALSE	FALSE
ENSG00000166228	PCBD1	BambuTx209	10	PCBD1|PB.3138.2	ENSG00000166228.8|ENST00000299299.3	FALSE	FALSE	FALSE	FALSE
ENSG00000138303	ASCC1	BambuTx210	10	ASCC1|PB.3154.3	ENSG00000138303.17|1b50d1d7-44e3-47d8-8835-25b46c57d75d_ENSG00000138303.17	FALSE	TRUE	FALSE	TRUE
ENSG00000148719	DNAJB12	BambuTx214	10	DNAJB12|PB.3157.4	-	FALSE	TRUE	FALSE	TRUE
ENSG00000279088		BambuTx215	10	-	-	FALSE	FALSE	FALSE	FALSE
BambuGene38168		BambuTx223		SNCG|PB.3327.1	ENSG00000173267.13|d7efebee-4254-4adb-ba25-c42984c24412_ENSG00000173267.13	FALSE	FALSE	FALSE	FALSE
ENSG00000223482	NUTM2A-AS1	BambuTx224	10	NUTM2A-AS1|PB.3342.1	ENSG00000223482.7|6de4fa07-ada1-4d31-b6b4-60f48b0321bd_ENSG00000223482.7	FALSE	FALSE	FALSE	FALSE
ENSG00000107874	CUEDC2	BambuTx240	10	CUEDC2|PB.3507.4	ENSG00000107874.10|ENST00000369937.4	FALSE	FALSE	FALSE	FALSE
BambuGene39920		BambuTx3078		-	-	FALSE	FALSE	FALSE	FALSE
ENSG00000220842	RPL21P16	BambuTx249	10	RPL21P16|PB.3646.1	chr10:120354000_ENSG00000220842.6|d8949361-4e42-4e07-bdfe-cc7439f118e9	FALSE	FALSE	FALSE	FALSE
BambuGene40202		BambuTx3265		TACC2|PB.3661.4	ENSG00000138162.18|0b2eff7e-a722-41bc-8b55-f66d33af2428_ENSG00000138162.18	FALSE	FALSE	FALSE	FALSE
BambuGene40375		BambuTx253		-	ENSG00000148848.14|ENST00000368679.8	FALSE	FALSE	FALSE	FALSE
BambuGene40501		BambuTx255		-	-	FALSE	FALSE	FALSE	FALSE
ENSG00000255328		BambuTx264	11	IFITM3|PB.3757.1	ENSG00000251661.3|ENST00000602756.1	FALSE	FALSE	FALSE	FALSE
BambuGene41398		BambuTx270		-	-	FALSE	FALSE	FALSE	FALSE
ENSG00000247595	SPTY2D1OS	BambuTx272	11	-	chr11:18600000|a9969dcf-1ebc-452d-8a4a-26b22b8262ca_chr11:18600000	FALSE	FALSE	FALSE	FALSE
ENSG00000255931		BambuTx286	11	-	ENSG00000256591.5|1c14a016-28bf-49f2-935d-8a41166431f5_ENSG00000167985.6	FALSE	FALSE	FALSE	FALSE
ENSG00000257058		BambuTx290	11	-	ENSG00000124942.13|a1f53cf4-3c65-4465-88b0-a89e58e9088d_ENSG00000124942.13	FALSE	FALSE	FALSE	FALSE
ENSG00000149489	ROM1	BambuTx291	11	ROM1|PB.4263.1	ENSG00000149489.8|ENST00000534093.5	FALSE	FALSE	FALSE	FALSE
ENSG00000185475	TMEM179B	BambuTx293	11	TMEM179B|PB.4279.2	ENSG00000185475.10|ENST00000333449.8	FALSE	FALSE	FALSE	FALSE
ENSG00000110011	DNAJC4	BambuTx298	11	DNAJC4_NUDT22|PB.4309.1	ENSG00000149761.8|944a672a-0077-4f88-9499-2804b54dad9c_ENSG00000110011.13	FALSE	FALSE	FALSE	FALSE
ENSG00000286264		BambuTx299	11	AP001453.5|PB.4312.4	ENSG00000173486.12|ENST00000394540.3	FALSE	TRUE	FALSE	TRUE
ENSG00000286264		BambuTx300	11	AP001453.5|PB.4312.1	ENSG00000173486.12|ENST00000394540.3	FALSE	FALSE	FALSE	FALSE
ENSG00000286264		BambuTx301	11	AP001453.5|PB.4312.5	ENSG00000173486.12|ENST00000394540.3	FALSE	TRUE	FALSE	TRUE
ENSG00000168061	SAC3D1	BambuTx304	11	SAC3D1|PB.4339.3	ENSG00000168061.14|ENST00000531072.1	FALSE	TRUE	FALSE	TRUE
BambuGene43825		BambuTx2748		-	-	FALSE	FALSE	FALSE	FALSE
BambuGene45071		BambuTx326		-	-	FALSE	FALSE	FALSE	FALSE
ENSG00000186166	CENATAC	BambuTx335	11	CCDC84|PB.4939.1	ENSG00000186166.8|7c23f388-1a53-44c9-b59a-2c8cb486b2df_ENSG00000186166.8	FALSE	TRUE	FALSE	TRUE
ENSG00000288061		BambuTx341	11	-	-	FALSE	FALSE	FALSE	FALSE
BambuGene47068		BambuTx266		-	-	FALSE	FALSE	FALSE	FALSE
ENSG00000129158	SERGEF	BambuTx271	11	SERGEF|PB.3944.3	ENSG00000129158.10|0c81a574-0171-4a01-8ac4-0ca9782aeb83_ENSG00000129158.10	TRUE	TRUE	TRUE	TRUE
ENSG00000109881	CCDC34	BambuTx273	11	CCDC34|PB.4008.1	ENSG00000109881.16|ae8325af-5d27-4dc5-a71d-d6ec12a86419_ENSG00000109881.16	TRUE	FALSE	FALSE	TRUE
ENSG00000149089	APIP	BambuTx277	11	APIP|PB.4060.1	ENSG00000149089.12|4ff5fc8b-246b-43b6-a718-c3aa8980c3ef_ENSG00000149089.12	FALSE	TRUE	FALSE	TRUE
ENSG00000254664		BambuTx279	11	AC103681.2|PB.4125.1	ENSG00000019485.13|0b4e4f46-bff9-44ab-b6c6-e99dd3b03834_ENSG00000019485.13	FALSE	TRUE	FALSE	TRUE
BambuGene49753		BambuTx309		-	-	FALSE	FALSE	FALSE	FALSE
BambuGene49753		BambuTx310		-	-	FALSE	FALSE	FALSE	FALSE
ENSG00000174684	B4GAT1	BambuTx311	11	B4GAT1|PB.4400.1	ENSG00000174684.6|ENST00000311181.4	FALSE	FALSE	FALSE	FALSE
ENSG00000110090	CPT1A	BambuTx316	11	-	ENSG00000110090.12|ENST00000376618.6	FALSE	FALSE	FALSE	FALSE
BambuGene51103		BambuTx325		-	-	FALSE	FALSE	FALSE	FALSE
BambuGene52177		BambuTx3170		TMEM25_TTC36|PB.4926.7	ENSG00000149582.15|7eef95f6-2b5e-4144-92db-a551246b4f6c_ENSG00000149582.15	FALSE	FALSE	FALSE	FALSE
BambuGene52671		BambuTx348		-	-	FALSE	FALSE	FALSE	FALSE
BambuGene52956		BambuTx354		-	-	FALSE	FALSE	FALSE	FALSE
ENSG00000159335	PTMS	BambuTx363	12	PTMS|PB.5290.1	ENSG00000159335.15|c5b1d357-13a2-4e44-9c3b-55b73e1547c0_ENSG00000159335.15	FALSE	FALSE	FALSE	FALSE
ENSG00000248593	DSTNP2	BambuTx364	12	DSTNP2_RPL13P5|PB.5301.2	ENSG00000010626.14|7beb2007-8530-4716-aa7c-6f86ca8b0333_ENSG00000010626.14	FALSE	FALSE	FALSE	FALSE
ENSG00000248593	DSTNP2	BambuTx365	12	DSTNP2_RPL13P5|PB.5301.2	ENSG00000010626.14|7beb2007-8530-4716-aa7c-6f86ca8b0333_ENSG00000010626.14	FALSE	FALSE	FALSE	FALSE
BambuGene54700		BambuTx374		PKP2|PB.5559.1	ENSG00000057294.14|ENST00000340811.8	FALSE	FALSE	FALSE	FALSE
BambuGene54883		BambuTx2758		-	-	FALSE	FALSE	FALSE	FALSE
ENSG00000139579	NABP2	BambuTx395	12	NABP2|PB.5755.1	ENSG00000139579.12|bb0a8eef-75d8-45eb-9cd1-6ddb81ccc285_ENSG00000139579.12	FALSE	FALSE	FALSE	FALSE
ENSG00000243024		BambuTx402	12	-	ENSG00000196935.8|7d09c604-feff-403a-a7a8-20368cfca7c3_ENSG00000196935.8	FALSE	FALSE	FALSE	FALSE
BambuGene59915		BambuTx2049		LINC00507|PB.6497.2	-	FALSE	FALSE	FALSE	FALSE
ENSG00000279113		BambuTx442	12	AC148477.7_AC148477.1|PB.6540.1	chr12:132329000|5127f3d7-a7ec-42e8-aab6-ed8f6cd36976_chr12:132329000	FALSE	TRUE	FALSE	TRUE
ENSG00000289516		BambuTx443	12	-	chr12:132971000_ENSG00000256563.2|552c60f1-be38-481a-8d33-9d9fa9a170fe	FALSE	FALSE	FALSE	FALSE
BambuGene60237		BambuTx357		-	-	FALSE	FALSE	FALSE	FALSE
BambuGene60732		BambuTx2506		ATN1|PB.5306.2	ENSG00000111676.14|7620b3f0-8900-449f-a63f-fada9538517f_ENSG00000111676.14	FALSE	FALSE	FALSE	FALSE
ENSG00000275778		BambuTx370	12	PRR4|PB.5360.1	ENSG00000111215.11|ENST00000535024.5	TRUE	FALSE	FALSE	TRUE
BambuGene61618		BambuTx3084		-	-	FALSE	FALSE	FALSE	FALSE
BambuGene62985		BambuTx381		-	-	FALSE	FALSE	FALSE	FALSE
BambuGene63294		BambuTx394		-	-	FALSE	FALSE	FALSE	FALSE
ENSG00000135439	AGAP2	BambuTx396	12	AGAP2|PB.5807.2	-	FALSE	TRUE	FALSE	TRUE
BambuGene64057		BambuTx405		THAP2|PB.5937.2	ENSG00000173451.6|ENST00000308086.2-1	FALSE	FALSE	FALSE	FALSE
ENSG00000231738	TSPAN19	BambuTx408	12	-	ENSG00000231738.10|f7e712bc-7fd4-4cb6-a6ae-c507bec9cc10_ENSG00000231738.10	FALSE	FALSE	FALSE	FALSE
ENSG00000189046	ALKBH2	BambuTx419	12	ALKBH2|PB.6244.2	ENSG00000189046.10|5c012758-79b1-443f-9753-90aaaa5c700a_ENSG00000189046.10	TRUE	FALSE	FALSE	TRUE
ENSG00000166578	IQCD	BambuTx426	12	-	ENSG00000166578.9|ENST00000416617.2	FALSE	FALSE	FALSE	FALSE
BambuGene66518		BambuTx429		-	ENSG00000248636.6|ENST00000537366.5	FALSE	FALSE	FALSE	FALSE
ENSG00000150977	RILPL2	BambuTx434	12	RILPL2|PB.6460.1	ENSG00000150977.10|466858ec-d014-4119-b085-e88c91f17c08_ENSG00000150977.10	TRUE	TRUE	TRUE	TRUE
BambuGene67608		BambuTx439		-	-	FALSE	FALSE	FALSE	FALSE
BambuGene68759		BambuTx456		-	-	FALSE	FALSE	FALSE	FALSE
ENSG00000120686	UFM1	BambuTx457	13	UFM1|PB.6702.2	ENSG00000120686.11|ENST00000379649.5	FALSE	TRUE	FALSE	TRUE
ENSG00000172766	NAA16	BambuTx458	13	NAA16|PB.6729.6	ENSG00000172766.18|66bf4c51-8186-4419-b27b-422e728ffc54_ENSG00000172766.18	FALSE	FALSE	FALSE	FALSE
ENSG00000151778	SERP2	BambuTx461	13	SERP2|PB.6746.2	ENSG00000151778.10|0bbac83f-d9fa-45e1-a344-51dbe6067daa_ENSG00000151778.10	FALSE	FALSE	FALSE	FALSE
BambuGene69738		BambuTx470		-	-	FALSE	FALSE	FALSE	FALSE
BambuGene69879		BambuTx472		-	-	FALSE	FALSE	FALSE	FALSE
BambuGene70344		BambuTx479		-	ENSG00000125257.13|ENST00000376887.8	FALSE	FALSE	FALSE	FALSE
ENSG00000153495	TEX29	BambuTx489	13	TEX29|PB.7226.1	-	FALSE	FALSE	FALSE	FALSE
ENSG00000153495	TEX29	BambuTx491	13	TEX29|PB.7226.1	-	FALSE	FALSE	FALSE	FALSE
ENSG00000150456	EEF1AKMT1	BambuTx448	13	EEF1AKMT1|PB.6576.3	ENSG00000150456.10|4dd951a5-6d6f-49a3-bd1a-af43041740d8_ENSG00000150456.10	TRUE	FALSE	FALSE	TRUE
ENSG00000150456	EEF1AKMT1	BambuTx449	13	EEF1AKMT1|PB.6576.3	ENSG00000150456.10|ENST00000382754.4	FALSE	FALSE	FALSE	FALSE
BambuGene72155		BambuTx459		-	-	FALSE	FALSE	FALSE	FALSE
BambuGene72524		BambuTx462		-	-	FALSE	FALSE	FALSE	FALSE
ENSG00000288743		BambuTx463	13	FNDC3A|PB.6788.1	ENSG00000102531.16|bc7c40fd-b1a8-4d51-b180-fca884614e77	FALSE	FALSE	FALSE	FALSE
ENSG00000102547	CAB39L	BambuTx464	13	CAB39L|PB.6789.4	ENSG00000102547.18|9252c6d8-cf22-41d9-993a-9c74e935b022	FALSE	FALSE	FALSE	FALSE
BambuGene72712		BambuTx2521		WDFY2|PB.6814.2	ENSG00000139668.8|b9dacd86-8358-4426-a624-7521240755a9_ENSG00000139668.8	FALSE	FALSE	FALSE	FALSE
BambuGene73924		BambuTx485		-	-	FALSE	FALSE	FALSE	FALSE
BambuGene73984		BambuTx2524		-	-	FALSE	FALSE	FALSE	FALSE
BambuGene74007		BambuTx2525		-	-	FALSE	FALSE	FALSE	FALSE
ENSG00000165792	METTL17	BambuTx496	14	METTL17|PB.7275.3	ENSG00000165792.17|ENST00000557550.6	FALSE	FALSE	FALSE	FALSE
ENSG00000187630	DHRS4L2	BambuTx501	14	DHRS4|PB.7326.3	ENSG00000157326.18|f77a6ca3-c8ac-4586-bc64-d21aaa92f776_ENSG00000157326.18	TRUE	FALSE	FALSE	TRUE
ENSG00000187630	DHRS4L2	BambuTx502	14	DHRS4|PB.7326.3	ENSG00000157326.18|12357c4c-938a-4050-b0d8-75277d2de69b_ENSG00000157326.18	FALSE	FALSE	FALSE	FALSE
ENSG00000100526	CDKN3	BambuTx512	14	CDKN3|PB.7580.1	ENSG00000100526.19|ENST00000556102.6	FALSE	FALSE	FALSE	FALSE
BambuGene76619		BambuTx521		COX16|PB.7729.1	ENSG00000258644.5|11536a77-7ccf-429d-ac7d-6ba5d7bd4b8e_ENSG00000213463.4	FALSE	FALSE	FALSE	FALSE
ENSG00000119616	FCF1	BambuTx523	14	FCF1|PB.7794.2	ENSG00000119616.11|67beb999-9b60-4bce-a6cb-a804ac4f88d9_ENSG00000119616.11	FALSE	FALSE	FALSE	FALSE
ENSG00000165948	IFI27L1	BambuTx535	14	IFI27L1|PB.7983.1	ENSG00000165948.10|72491d23-9e0c-4ff6-9d44-6c3ccab976c0_ENSG00000165948.10	FALSE	FALSE	FALSE	FALSE
BambuGene78526		BambuTx2076		ATP5MPL|PB.8085.2	ENSG00000156411.9|489f9288-d72f-4225-8a76-c8370496df78_ENSG00000156411.9	FALSE	FALSE	FALSE	FALSE
BambuGene78526		BambuTx542		ATP5MPL|PB.8085.2	ENSG00000156411.9|489f9288-d72f-4225-8a76-c8370496df78_ENSG00000156411.9	FALSE	FALSE	FALSE	FALSE
BambuGene78561		BambuTx543		AL583722.4_TMEM179|PB.8090.3	-	FALSE	FALSE	FALSE	FALSE
BambuGene78561		BambuTx544		AL583722.4_TMEM179|PB.8090.3	-	FALSE	FALSE	FALSE	FALSE
BambuGene78599		BambuTx545		BRF1|PB.8107.1	-	FALSE	FALSE	FALSE	FALSE
ENSG00000092036	HAUS4	BambuTx499	14	HAUS4|PB.7302.1	ENSG00000092036.18|a27e0da8-19bb-4312-ad82-ec17041685f7_ENSG00000092036.18	TRUE	TRUE	TRUE	TRUE
ENSG00000213920	MDP1	BambuTx505	14	MDP1|PB.7344.2	ENSG00000213920.8|f2097c6a-c3b5-49a3-b0ce-39473bd82aec_ENSG00000255526.6	TRUE	FALSE	FALSE	TRUE
BambuGene79216		BambuTx2966		-	-	FALSE	FALSE	FALSE	FALSE
ENSG00000129518	EAPP	BambuTx509	14	EAPP|PB.7439.2	ENSG00000129518.8|c2662b8d-97ed-4817-aa46-94fbf7c45f75	TRUE	TRUE	TRUE	TRUE
BambuGene80113		BambuTx511		-	-	FALSE	FALSE	FALSE	FALSE
ENSG00000089775	ZBTB25	BambuTx518	14	MTHFD1|PB.7665.1	ENSG00000089775.11|efbf7914-72c5-4be6-93e2-483a87d5e35c_ENSG00000089775.11	FALSE	FALSE	FALSE	FALSE
ENSG00000100568	VTI1B	BambuTx520	14	VTI1B|PB.7698.9	ENSG00000072042.12|78d4dfec-57fd-44f2-9ec5-561661035b30	FALSE	FALSE	FALSE	FALSE
BambuGene83340		BambuTx2077		-	-	FALSE	FALSE	FALSE	FALSE
BambuGene84165		BambuTx557		SRP14|PB.8292.1	ENSG00000140319.10|4be3814b-10ec-4cf9-b91e-74d4567bc313_ENSG00000140319.10	FALSE	FALSE	FALSE	FALSE
ENSG00000201136	RNU6-353P	BambuTx2083	15	-	-	FALSE	FALSE	FALSE	FALSE
BambuGene84814		BambuTx2535		-	-	FALSE	FALSE	FALSE	FALSE
ENSG00000140368	PSTPIP1	BambuTx589	15	PSTPIP1|PB.8750.2	ENSG00000140368.12|ENST00000558012.5-1	FALSE	TRUE	FALSE	TRUE
BambuGene88092		BambuTx546		-	-	FALSE	FALSE	FALSE	FALSE
BambuGene88318		BambuTx2079		-	-	FALSE	FALSE	FALSE	FALSE
ENSG00000260053	ABCB10P4	BambuTx550	15	-	-	FALSE	FALSE	FALSE	FALSE
ENSG00000137824	RMDN3	BambuTx559	15	RMDN3|PB.8314.3	ENSG00000137824.15|717a9f4f-aa05-4595-9913-29947cf7a6a4_ENSG00000137824.15	TRUE	FALSE	FALSE	TRUE
BambuGene89204		BambuTx560		ITPKA|PB.8330.2	ENSG00000137825.10|ed5825a4-5b4d-4da4-bef3-18c5493915b6_ENSG00000137825.10	FALSE	FALSE	FALSE	FALSE
ENSG00000180304	OAZ2	BambuTx572	15	OAZ2|PB.8615.1	chr15:64698000|80a09ac9-4ea0-4a33-bbe5-83eb795969c3_chr15:64698000	FALSE	TRUE	FALSE	TRUE
ENSG00000259673	IQCH-AS1	BambuTx579	15	C15orf61|PB.8654.1	ENSG00000259673.5|11fe6a05-3d3d-4e47-8647-22ad0010395a_ENSG00000259673.5	FALSE	FALSE	FALSE	FALSE
ENSG00000136371	MTHFS	BambuTx594	15	-	ENSG00000136371.10|dfff7bec-fbfb-4755-b736-c8d41e854ecb_ENSG00000259332.3	TRUE	FALSE	FALSE	TRUE
BambuGene91900		BambuTx597		HOMER2|PB.8816.1	ENSG00000103942.12|4213d446-608c-4024-9689-8fc9ed42fa26_ENSG00000103942.12	FALSE	FALSE	FALSE	FALSE
ENSG00000103351	CLUAP1	BambuTx621	16	CLUAP1|PB.9099.11	ENSG00000103351.12|1447fb4f-e26b-4beb-8b51-4babaf0fe04d_ENSG00000103351.12	FALSE	FALSE	FALSE	FALSE
ENSG00000103423	DNAJA3	BambuTx625	16	DNAJA3|PB.9119.1	ENSG00000103423.13|9d999416-52f3-43ae-8b15-2a1f951afb3e_ENSG00000103423.13	FALSE	FALSE	FALSE	FALSE
ENSG00000179965	ZNF771	BambuTx644	16	ZNF771|PB.9579.1	ENSG00000179965.11|ENST00000434417.1	FALSE	FALSE	FALSE	FALSE
ENSG00000103496	STX4	BambuTx648	16	STX4|PB.9609.2	ENSG00000103496.14|a4c2c2e4-6d70-455c-a284-325a6a2b824b_ENSG00000103496.14	FALSE	FALSE	FALSE	FALSE
ENSG00000289119		BambuTx652	16	-	ENSG00000102921.7|ENST00000262384.3	FALSE	FALSE	FALSE	FALSE
ENSG00000205362	MT1A	BambuTx654	16	-	-	FALSE	FALSE	FALSE	FALSE
ENSG00000217555	CKLF	BambuTx660	16	CKLF|PB.9762.2	ENSG00000217555.12|ENST00000417030.2	FALSE	FALSE	FALSE	FALSE
BambuGene97458		BambuTx663		CENPT|PB.9804.2	ENSG00000102901.12|e1f06431-76ca-4568-b15b-cdefcc586ddf_ENSG00000102901.12	FALSE	FALSE	FALSE	FALSE
BambuGene98682		BambuTx3211		-	-	FALSE	FALSE	FALSE	FALSE
BambuGene98682		BambuTx2117		-	-	FALSE	FALSE	FALSE	FALSE
ENSG00000127588	GNG13	BambuTx612	16	GNG13|PB.9009.1	ENSG00000127586.16|28aac76d-7df5-408a-8873-dacb0e7360da_ENSG00000127586.16	FALSE	FALSE	FALSE	FALSE
ENSG00000103145	HCFC1R1	BambuTx618	16	HCFC1R1|PB.9086.3	ENSG00000103145.10|ENST00000574980.5	FALSE	FALSE	FALSE	FALSE
ENSG00000103199	ZNF500	BambuTx626	16	ZNF500|PB.9130.3	ENSG00000103199.13|ENST00000219478.10	FALSE	FALSE	FALSE	FALSE
ENSG00000184857	TMEM186	BambuTx629	16	TMEM186|PB.9265.1	ENSG00000184857.7|ENST00000564869.1	FALSE	FALSE	FALSE	FALSE
ENSG00000188599	NPIPP1	BambuTx632	16	NPIPP1|PB.9348.3	ENSG00000270580.5|a2e01d7d-be50-4617-8083-2da4581db80f_ENSG00000250251.6	FALSE	FALSE	FALSE	FALSE
ENSG00000261195		BambuTx638	16	IQCK|PB.9399.2	ENSG00000174628.16|478a3a16-1215-4c54-a8d2-d8509b9b9315-1_ENSG00000174628.16	FALSE	FALSE	FALSE	FALSE
ENSG00000102882	MAPK3	BambuTx642	16	MAPK3|PB.9563.3	ENSG00000102882.11|ca99d67a-28ca-4930-8280-d8a5f9ff9f34_ENSG00000102882.11	FALSE	FALSE	FALSE	FALSE
BambuGene102447		BambuTx643		-	-	FALSE	FALSE	FALSE	FALSE
ENSG00000261325	LINC02192	BambuTx3209	16	LINC02192|PB.9645.1	-	FALSE	FALSE	FALSE	FALSE
BambuGene103378		BambuTx2106		-	ENSG00000159625.14|682b22de-b441-4417-ae9a-ca72cd3d6221_ENSG00000159625.14	FALSE	FALSE	FALSE	FALSE
ENSG00000159713	TPPP3	BambuTx662	16	TPPP3|PB.9789.1	ENSG00000159714.10|b76fd624-be71-437e-b668-524dfe0931cf_ENSG00000159714.10	FALSE	TRUE	FALSE	TRUE
ENSG00000103121	CMC2	BambuTx671	16	CMC2|PB.9964.4	ENSG00000260213.5|12de3bf9-7772-473d-bbb9-5d337b721d09_ENSG00000103121.8	FALSE	FALSE	FALSE	FALSE
ENSG00000103121	CMC2	BambuTx669	16	CMC2|PB.9964.5	ENSG00000260213.5|12de3bf9-7772-473d-bbb9-5d337b721d09_ENSG00000103121.8	FALSE	TRUE	FALSE	TRUE
ENSG00000103121	CMC2	BambuTx670	16	CMC2|PB.9964.4	ENSG00000260213.5|12de3bf9-7772-473d-bbb9-5d337b721d09_ENSG00000103121.8	FALSE	FALSE	FALSE	FALSE
ENSG00000103121	CMC2	BambuTx672	16	CMC2|PB.9964.7	ENSG00000260213.5|12de3bf9-7772-473d-bbb9-5d337b721d09_ENSG00000103121.8	FALSE	TRUE	FALSE	TRUE
ENSG00000166455	C16orf46	BambuTx673	16	-	ENSG00000140905.10|02a36828-a4d8-47b4-b7b7-211ebadef5f1_ENSG00000140905.10	FALSE	FALSE	FALSE	FALSE
ENSG00000198931	APRT	BambuTx682	16	APRT|PB.10039.6	ENSG00000198931.10|ENST00000569616.1	FALSE	FALSE	FALSE	FALSE
BambuGene106497		BambuTx700		-	-	FALSE	FALSE	FALSE	FALSE
BambuGene106497		BambuTx701		-	-	FALSE	FALSE	FALSE	FALSE
ENSG00000161939	RNASEK-C17orf49	BambuTx702	17	C17orf49|PB.10195.1	ENSG00000161939.19|a7f32a13-9692-4049-b5be-f131bcb27933_ENSG00000258315.5	FALSE	FALSE	FALSE	FALSE
ENSG00000108961	RANGRF	BambuTx703	17	RANGRF|PB.10252.2	ENSG00000108961.13|ENST00000226105.10	FALSE	FALSE	FALSE	FALSE
BambuGene106871		BambuTx2789		STX8|PB.10261.1	ENSG00000170310.14|aeea064a-8962-40b0-a5db-cdf5f1f777c4_ENSG00000170310.14	FALSE	FALSE	FALSE	FALSE
BambuGene107229		BambuTx3279		-	-	FALSE	FALSE	FALSE	FALSE
BambuGene107484		BambuTx705		-	-	FALSE	FALSE	FALSE	FALSE
ENSG00000068120	COASY	BambuTx733	17	COASY|PB.10666.2	ENSG00000068120.14|8dc503b0-0291-494d-94a3-9a6e59d3076e_ENSG00000068120.14	FALSE	FALSE	FALSE	FALSE
ENSG00000131475	VPS25	BambuTx734	17	VPS25|PB.10676.1	ENSG00000131475.6|9a5da9bd-df37-4d3f-ba21-481cea70b4a6_ENSG00000131475.6	FALSE	FALSE	FALSE	FALSE
ENSG00000131097	HIGD1B	BambuTx741	17	EFTUD2|PB.10727.1	ENSG00000131097.6|ENST00000591513.5	FALSE	FALSE	FALSE	FALSE
ENSG00000131097	HIGD1B	BambuTx742	17	EFTUD2|PB.10727.1	ENSG00000131097.6|45bd5a27-62de-4e84-8cb3-5ae4d98688c0_ENSG00000131097.6	TRUE	FALSE	FALSE	TRUE
BambuGene111453		BambuTx752		ARHGAP27P1-BPTFP1-KPNA2P3|PB.10978.1	ENSG00000214176.9|b4ea5e27-c834-4319-8337-d49231749585	FALSE	FALSE	FALSE	FALSE
ENSG00000214140	PRCD	BambuTx761	17	PRCD|PB.11120.1	ENSG00000214140.10|6ab93bd3-7e9c-4274-958d-59d599925f66_ENSG00000214140.10	FALSE	FALSE	FALSE	FALSE
ENSG00000129657	SEC14L1	BambuTx762	17	SEC14L1|PB.11131.2	ENSG00000129657.14|4cd48b41-16fc-4eef-aee9-67f696545b13_ENSG00000129657.14	FALSE	FALSE	FALSE	FALSE
ENSG00000183077	AFMID	BambuTx763	17	AFMID|PB.11144.1	ENSG00000183077.15|976b6239-d105-4c6e-9bed-88c471cad1fc_ENSG00000183077.15	TRUE	TRUE	TRUE	TRUE
ENSG00000167705	RILP	BambuTx687	17	-	ENSG00000167705.11|ENST00000301336.6	FALSE	FALSE	FALSE	FALSE
ENSG00000277200	CCDC92B	BambuTx689	17	AC005696.4_CCDC92B|PB.10125.1	-	FALSE	FALSE	FALSE	FALSE
ENSG00000083457	ITGAE	BambuTx690	17	ITGAE|PB.10135.1	-	FALSE	TRUE	FALSE	TRUE
ENSG00000004660	CAMKK1	BambuTx691	17	CAMKK1|PB.10139.3	ENSG00000004660.14|93edaf9e-1a68-4670-bc82-86eb80ebcce4_ENSG00000004660.14	FALSE	FALSE	FALSE	FALSE
ENSG00000262165	C17orf114	BambuTx693	17	-	-	FALSE	FALSE	FALSE	FALSE
BambuGene114850		BambuTx710		-	-	FALSE	FALSE	FALSE	FALSE
ENSG00000264107	MIR4733HG	BambuTx720	17	NF1|PB.10462.2	ENSG00000196712.17|72cba15a-c246-4cca-9222-bb99ac4d0e71_ENSG00000196712.17	FALSE	FALSE	FALSE	FALSE
ENSG00000271447	MMP28	BambuTx723	17	-	ENSG00000271447.5|81e9d0d9-d236-419e-95e9-4bb2ca34ae2f_ENSG00000271447.5	FALSE	FALSE	FALSE	FALSE
BambuGene116443		BambuTx728		-	-	FALSE	FALSE	FALSE	FALSE
ENSG00000108771	DHX58	BambuTx732	17	DHX58|PB.10654.1	ENSG00000108771.12|7f8b2e6b-8d71-4913-82f8-d63eb403b5cc_ENSG00000108771.12	FALSE	FALSE	FALSE	FALSE
ENSG00000108771	DHX58	BambuTx731	17	DHX58|PB.10654.1	ENSG00000108771.12|976161c5-4c26-4c46-9537-267d619d675d_ENSG00000108771.12	TRUE	TRUE	TRUE	TRUE
ENSG00000266967	AARSD1	BambuTx735	17	AARSD1|PB.10681.1	ENSG00000108825.17|30448102-81c1-491b-bda4-99d251e450f3_ENSG00000108825.17	FALSE	FALSE	FALSE	FALSE
ENSG00000267002		BambuTx737	17	-	ENSG00000198496.10|f12f9279-4eb7-4371-a204-20e82e56cd5c_ENSG00000198496.10	FALSE	FALSE	FALSE	FALSE
BambuGene117881		BambuTx2797		-	ENSG00000153944.10|5e9bd95f-e602-457d-aa31-419a036b863a_ENSG00000153944.10	FALSE	FALSE	FALSE	FALSE
ENSG00000108389	MTMR4	BambuTx747	17	MTMR4|PB.10887.7	ENSG00000108389.9|ENST00000323456.9	FALSE	FALSE	FALSE	FALSE
ENSG00000215769	ARHGAP27P1-BPTFP1-KPNA2P3	BambuTx750	17	BPTFP1_KPNA2P3|PB.10978.2	ENSG00000214176.9|b4ea5e27-c834-4319-8337-d49231749585	FALSE	FALSE	FALSE	FALSE
ENSG00000109065	NAT9	BambuTx758	17	NAT9|PB.11066.7	ENSG00000109065.11|ENST00000357814.7	FALSE	TRUE	FALSE	TRUE
BambuGene119850		BambuTx2561		-	-	FALSE	FALSE	FALSE	FALSE
BambuGene120011		BambuTx2801		-	-	FALSE	FALSE	FALSE	FALSE
BambuGene120115		BambuTx2563		RPTOR|PB.11181.1	ENSG00000141564.13|ENST00000306801.7	FALSE	FALSE	FALSE	FALSE
ENSG00000214087	ARL16	BambuTx765	17	ARL16|PB.11202.7	ENSG00000214087.8|bb342c6b-a45b-4c8c-bc99-31f7f61e469e_ENSG00000214087.8	FALSE	FALSE	FALSE	FALSE
ENSG00000169738	DCXR	BambuTx766	17	DCXR|PB.11223.8	ENSG00000169738.7|d1361fd5-9f79-46ac-b91d-c39aee5ecf09_ENSG00000169738.7	FALSE	TRUE	FALSE	TRUE
BambuGene120744		BambuTx771		-	-	FALSE	FALSE	FALSE	FALSE
BambuGene120830		BambuTx773		-	-	FALSE	FALSE	FALSE	FALSE
ENSG00000128789	PSMG2	BambuTx774	18	PSMG2|PB.11365.1	ENSG00000128789.20|eb121693-1214-493b-8bb7-df764de93f8a_ENSG00000128789.20	TRUE	FALSE	FALSE	TRUE
BambuGene121451		BambuTx778		KCTD1|PB.11443.1	ENSG00000134504.12|ENST00000408011.7	FALSE	FALSE	FALSE	FALSE
ENSG00000263958	NETO1-DT	BambuTx790	18	NETO1|PB.11696.5	-	FALSE	FALSE	FALSE	FALSE
BambuGene125239		BambuTx2804		-	-	FALSE	FALSE	FALSE	FALSE
ENSG00000166347	CYB5A	BambuTx791	18	CYB5A|PB.11702.1	ENSG00000166347.18|ENST00000340533.8	FALSE	FALSE	FALSE	FALSE
ENSG00000267778	CBARP-DT	BambuTx801	19	-	-	FALSE	FALSE	FALSE	FALSE
ENSG00000104904	OAZ1	BambuTx805	19	OAZ1|PB.11809.4	ENSG00000104904.12|07c9d763-eb9f-4d13-ba3b-1cee71f4c37a-1_ENSG00000104904.12	TRUE	TRUE	TRUE	TRUE
BambuGene126593		BambuTx811		-	-	FALSE	FALSE	FALSE	FALSE
BambuGene126593		BambuTx812		-	-	FALSE	FALSE	FALSE	FALSE
ENSG00000267939		BambuTx819	19	-	-	FALSE	FALSE	FALSE	FALSE
ENSG00000187556	NANOS3	BambuTx835	19	NANOS3|PB.12086.1	-	FALSE	TRUE	FALSE	TRUE
ENSG00000197013	ZNF429	BambuTx844	19	ZNF429|PB.12254.3	ENSG00000197013.9|ENST00000597078.5	FALSE	TRUE	FALSE	TRUE
ENSG00000205155	PSENEN	BambuTx2813	19	PSENEN|PB.12362.3	ENSG00000188223.9|8e7a457f-0a0d-4852-ad4d-04f2d5c714d9_ENSG00000267796.7	FALSE	FALSE	FALSE	FALSE
ENSG00000205155	PSENEN	BambuTx860	19	PSENEN|PB.12362.3	ENSG00000188223.9|8e7a457f-0a0d-4852-ad4d-04f2d5c714d9_ENSG00000267796.7	FALSE	FALSE	FALSE	FALSE
ENSG00000205155	PSENEN	BambuTx861	19	PSENEN|PB.12362.3	ENSG00000188223.9|8e7a457f-0a0d-4852-ad4d-04f2d5c714d9_ENSG00000267796.7	FALSE	FALSE	FALSE	FALSE
ENSG00000267053		BambuTx864	19	-	-	FALSE	FALSE	FALSE	FALSE
ENSG00000267053		BambuTx869	19	-	-	FALSE	FALSE	FALSE	FALSE
ENSG00000267422		BambuTx2169	19	-	ENSG00000189144.13|16799774-ffbb-44a3-a6f5-25e24f592472_ENSG00000189144.13	FALSE	FALSE	FALSE	FALSE
ENSG00000167578	RAB4B	BambuTx882	19	RAB4B|PB.12503.5	ENSG00000167578.17|3550bd41-c1bd-4789-9048-ccd868cde48a_ENSG00000171570.10	TRUE	TRUE	TRUE	TRUE
ENSG00000087088	BAX	BambuTx895	19	BAX|PB.12687.1	ENSG00000087088.19|ENST00000356483.8	FALSE	FALSE	FALSE	FALSE
ENSG00000179820	MYADM	BambuTx903	19	MYADM|PB.12810.3	ENSG00000179820.15|ENST00000336967.7-1	FALSE	FALSE	FALSE	FALSE
ENSG00000090971	NAT14	BambuTx908	19	NAT14|PB.12837.1	-	FALSE	FALSE	FALSE	FALSE
ENSG00000267454	ZNF582-DT	BambuTx909	19	ZNF582-AS1|PB.12856.1	chr19:56393000|529bf052-ad36-4d35-90d7-79333a12858b	FALSE	FALSE	FALSE	FALSE
ENSG00000267454	ZNF582-DT	BambuTx910	19	ZNF582-AS1|PB.12856.1	chr19:56393000|529bf052-ad36-4d35-90d7-79333a12858b	FALSE	TRUE	FALSE	TRUE
ENSG00000186230	ZNF749	BambuTx911	19	-	ENSG00000186230.6|ENST00000415248.1	FALSE	FALSE	FALSE	FALSE
ENSG00000183647	ZNF530	BambuTx914	19	-	ENSG00000183647.10|211d3700-d571-4eb7-99ad-2e32214f39c5_ENSG00000183647.10	FALSE	FALSE	FALSE	FALSE
ENSG00000152443	ZNF776	BambuTx915	19	ZNF776|PB.12898.3	ENSG00000152443.12|f5701515-b78a-42b1-a95c-4789878e1be8	FALSE	TRUE	FALSE	TRUE
ENSG00000176293	ZNF135	BambuTx918	19	ZNF135|PB.12916.1	ENSG00000176293.19|9779a058-12e9-4764-8418-e801cd4a662d_ENSG00000176293.19	FALSE	FALSE	FALSE	FALSE
ENSG00000176293	ZNF135	BambuTx920	19	ZNF135|PB.12916.1	ENSG00000176293.19|9779a058-12e9-4764-8418-e801cd4a662d_ENSG00000176293.19	FALSE	FALSE	FALSE	FALSE
ENSG00000198131	ZNF544	BambuTx921	19	ZNF544|PB.12921.2	ENSG00000283515.1|0807e845-8ec5-4d80-b8c9-8e88adc3b518_ENSG00000283515.1	FALSE	FALSE	FALSE	FALSE
BambuGene132450		BambuTx2808		-	-	FALSE	FALSE	FALSE	FALSE
ENSG00000280486		BambuTx3215	19	NDUFS7|PB.11780.1	chr19:1386000|806136b9-1734-4085-849c-087f47aa200d_chr19:1386000	FALSE	FALSE	FALSE	FALSE
BambuGene132595		BambuTx803		-	chr19:1446000|f5b77f20-4d48-446d-8bab-3aaa717f4932_chr19:1446000	FALSE	FALSE	FALSE	FALSE
ENSG00000171466	ZNF562	BambuTx820	19	-	ENSG00000171466.9|e388e88b-7fff-4e16-9706-c25b2dbb404c_ENSG00000171466.9	FALSE	FALSE	FALSE	FALSE
ENSG00000196361	ELAVL3	BambuTx824	19	-	-	FALSE	FALSE	FALSE	FALSE
BambuGene134206		BambuTx833		NFIX|PB.12066.2	ENSG00000008441.16|ENST00000397661.6	FALSE	FALSE	FALSE	FALSE
BambuGene134910		BambuTx838		MAST3|PB.12176.2	ENSG00000099308.10|e3077ac0-52fd-4f2f-a1fb-f3b6f68d13d2_ENSG00000099308.10	FALSE	FALSE	FALSE	FALSE
ENSG00000231205	ZNF826P	BambuTx840	19	-	ENSG00000231205.11|ENST00000615684.4	FALSE	FALSE	FALSE	FALSE
BambuGene135184		BambuTx841		ZNF626|PB.12239.1	ENSG00000160229.11|0988b8d6-c19a-4af8-b6e7-835430235f16_ENSG00000160229.11	FALSE	FALSE	FALSE	FALSE
ENSG00000197360	ZNF98	BambuTx848	19	-	ENSG00000197360.9|3160e848-06ba-4fcd-a117-4e979cf5d4c9_ENSG00000197360.9	FALSE	FALSE	FALSE	FALSE
ENSG00000197360	ZNF98	BambuTx849	19	-	ENSG00000197360.9|3160e848-06ba-4fcd-a117-4e979cf5d4c9_ENSG00000197360.9	FALSE	FALSE	FALSE	FALSE
ENSG00000227392	HPN-AS1	BambuTx856	19	-	chr19:35105000_ENSG00000179066.7|dd774cbc-d905-4082-ac63-fb6c27909092	FALSE	FALSE	FALSE	FALSE
ENSG00000227392	HPN-AS1	BambuTx857	19	-	chr19:35105000_ENSG00000179066.7|dd774cbc-d905-4082-ac63-fb6c27909092	FALSE	FALSE	FALSE	FALSE
ENSG00000126246	IGFLR1	BambuTx859	19	IGFLR1|PB.12360.1	ENSG00000267120.3|ce5c0664-cfec-491c-85ef-76e84be39b35_ENSG00000161265.14	FALSE	TRUE	FALSE	TRUE
ENSG00000186017	ZNF566	BambuTx871	19	ZNF566|PB.12389.7	ENSG00000186017.14|02e56ce3-5232-4b89-9d62-efc4053eb0d8_ENSG00000186017.14	FALSE	FALSE	FALSE	FALSE
ENSG00000266916	ZNF793-AS1	BambuTx873	19	-	ENSG00000188227.12|7ba6bb67-62b9-4cf3-8c85-d5bf7293a79b	FALSE	FALSE	FALSE	FALSE
ENSG00000167641	PPP1R14A	BambuTx875	19	PPP1R14A|PB.12433.2	ENSG00000167641.10|ENST00000591291.5	FALSE	FALSE	FALSE	FALSE
ENSG00000130755	GMFG	BambuTx877	19	-	chr19:39334000|f4928065-485c-43f8-9959-5ba277c86175_chr19:39334000	FALSE	FALSE	FALSE	FALSE
ENSG00000160392	C19orf47	BambuTx880	19	C19orf47|PB.12487.5	ENSG00000160392.13|30d08515-0e04-45e7-a550-b375b83ac071_ENSG00000160392.13	FALSE	FALSE	FALSE	FALSE
ENSG00000105227	PRX	BambuTx881	19	PRX|PB.12490.1	-	FALSE	FALSE	FALSE	FALSE
ENSG00000159871	LYPD5	BambuTx886	19	LYPD5|PB.12552.2	ENSG00000159871.14|ENST00000414615.6	FALSE	FALSE	FALSE	FALSE
BambuGene137219		BambuTx887		-	ENSG00000263002.7|1da09942-361f-419f-a9bc-a147346a24aa_ENSG00000263002.7	FALSE	FALSE	FALSE	FALSE
ENSG00000105402	NAPA	BambuTx890	19	NAPA|PB.12655.14	ENSG00000105402.7|3c6caebd-e131-4208-971c-d29deb88b7d0_ENSG00000105402.7	TRUE	TRUE	TRUE	TRUE
ENSG00000087076	HSD17B14	BambuTx893	19	HSD17B14|PB.12683.1	ENSG00000087076.8|4952dc15-8105-4930-a133-72bda0f55a27-1_ENSG00000087076.8	TRUE	FALSE	FALSE	TRUE
ENSG00000087076	HSD17B14	BambuTx892	19	HSD17B14|PB.12683.1	ENSG00000087076.8|08f0fc4d-e039-4702-ac83-ad50531fe792_ENSG00000087076.8	TRUE	FALSE	FALSE	TRUE
ENSG00000160318	CLDND2	BambuTx897	19	-	ENSG00000105379.9|5a2592ef-0154-4a71-9373-3c96097766c0_ENSG00000269403.1	FALSE	FALSE	FALSE	FALSE
ENSG00000161551	ZNF577	BambuTx898	19	ZNF577|PB.12763.3	ENSG00000161551.14|cf3d1b32-ee4e-407e-a873-699d0c3553a5_ENSG00000161551.14	TRUE	FALSE	FALSE	TRUE
ENSG00000083807	SLC27A5	BambuTx926	19	SLC27A5|PB.12941.2	ENSG00000083807.9|ENST00000263093.6	FALSE	FALSE	FALSE	FALSE
BambuGene139240		BambuTx2177		EIPR1|PB.12983.2	ENSG00000032389.12|c15efe4a-cbc7-4c7d-ab3e-fd89a92d2e2d_ENSG00000032389.12	FALSE	FALSE	FALSE	FALSE
ENSG00000224165	DNAJC27-AS1	BambuTx944	2	-	ENSG00000084710.13|d61d8a35-152e-4007-841d-2b128de89902_ENSG00000084710.13	FALSE	FALSE	FALSE	FALSE
ENSG00000138030	KHK	BambuTx946	2	KHK|PB.13181.5	ENSG00000138030.12|8e8786af-33ae-43b3-9926-9df77083c250_ENSG00000138030.12	TRUE	TRUE	TRUE	TRUE
ENSG00000143919	CAMKMT	BambuTx956	2	-	ENSG00000143919.14|b80f4be5-0615-49fc-8631-cef9bf9b7b7c_ENSG00000143919.14	FALSE	FALSE	FALSE	FALSE
ENSG00000237651	C2orf74	BambuTx961	2	C2orf74|PB.13471.1	ENSG00000237651.6|36939584-5c28-46b6-9dd3-ccaf7153fed4_ENSG00000237651.6	TRUE	FALSE	FALSE	TRUE
ENSG00000237651	C2orf74	BambuTx962	2	C2orf74|PB.13471.1	ENSG00000237651.6|76bbe0d2-0f2b-42be-95d4-bda69e6a9d0e_ENSG00000237651.6	FALSE	FALSE	FALSE	FALSE
ENSG00000114956	DGUOK	BambuTx977	2	DGUOK|PB.13606.2	ENSG00000114956.19|40579300-c36e-463d-910a-452403958f04_ENSG00000114956.19	FALSE	TRUE	FALSE	TRUE
ENSG00000114956	DGUOK	BambuTx978	2	DGUOK|PB.13606.1	ENSG00000114956.19|c6e844b7-f304-4816-a43a-3c41c14ac46e_ENSG00000114956.19	TRUE	TRUE	TRUE	TRUE
ENSG00000168899	VAMP5	BambuTx982	2	VAMP5|PB.13751.1	ENSG00000168899.4|013cfd2e-d1eb-49bd-8b54-1b4fcf7c3cf5_ENSG00000168899.4	FALSE	FALSE	FALSE	FALSE
ENSG00000115523	GNLY	BambuTx983	2	GNLY|PB.13757.1	ENSG00000115523.16|74cc73f1-d163-4cdf-9e41-dfc0aea61683_ENSG00000115523.16	FALSE	FALSE	FALSE	FALSE
BambuGene143951		BambuTx2589		-	-	FALSE	FALSE	FALSE	FALSE
ENSG00000125611	CHCHD5	BambuTx1006	2	CHCHD5|PB.14006.3	ENSG00000125611.15|c94ad5f6-ec82-40ac-9dad-6a80ed9e8b0f_ENSG00000125611.15	TRUE	TRUE	TRUE	TRUE
ENSG00000125611	CHCHD5	BambuTx1005	2	CHCHD5|PB.14006.3	ENSG00000243389.1|fb347060-eef1-416f-942f-64f2816f7797_ENSG00000243389.1	FALSE	FALSE	FALSE	FALSE
ENSG00000236859	NIFK-AS1	BambuTx1020	2	-	ENSG00000074054.17|cdae16b6-9c44-4e77-94b9-641f2a74d3e0_ENSG00000074054.17	FALSE	FALSE	FALSE	FALSE
BambuGene144940		BambuTx1024		-	-	FALSE	FALSE	FALSE	FALSE
BambuGene144943		BambuTx1025		-	-	FALSE	FALSE	FALSE	FALSE
BambuGene145801		BambuTx1038		-	-	FALSE	FALSE	FALSE	FALSE
BambuGene147032		BambuTx2596		-	-	FALSE	FALSE	FALSE	FALSE
BambuGene147078		BambuTx3248		-	-	FALSE	FALSE	FALSE	FALSE
ENSG00000196290	NIF3L1	BambuTx1054	2	NIF3L1|PB.14737.1	ENSG00000196290.14|0429d952-382e-4166-8fa4-9a9fa2b9fe4b_ENSG00000196290.14	FALSE	TRUE	FALSE	TRUE
ENSG00000196290	NIF3L1	BambuTx1055	2	NIF3L1|PB.14737.1	ENSG00000196290.14|b37377b7-986f-4583-9c0a-9a4e09612d17_ENSG00000196290.14	TRUE	FALSE	FALSE	TRUE
ENSG00000074582	BCS1L	BambuTx1064	2	BCS1L|PB.14915.4	ENSG00000074582.12|40a7cec2-0fc5-45d8-9dcc-41233251154f_ENSG00000074582.12	FALSE	TRUE	FALSE	TRUE
ENSG00000168958	MFF	BambuTx1071	2	MFF|PB.14998.9	ENSG00000168958.19|6022cbd9-fc5d-49e8-9219-d2d0425c83a6_ENSG00000168958.19	TRUE	TRUE	TRUE	TRUE
ENSG00000261829		BambuTx1075	2	AC009407.1|PB.15019.1	-	FALSE	FALSE	FALSE	FALSE
ENSG00000168395	ING5	BambuTx1079	2	-	ENSG00000168395.15|5a30c252-1f9c-46bd-b6f9-3cce314e5c8d_ENSG00000168395.15	FALSE	FALSE	FALSE	FALSE
ENSG00000035115	SH3YL1	BambuTx927	2	SH3YL1|PB.12965.4	ENSG00000035115.21|180f1e94-1333-4ae4-8065-de7a9c4f572e_ENSG00000035115.21	FALSE	TRUE	FALSE	TRUE
BambuGene149439		BambuTx2582		-	ENSG00000172554.11|80bdf911-c63d-4324-b961-54495761936c_ENSG00000172554.11	FALSE	FALSE	FALSE	FALSE
BambuGene149493		BambuTx2817		MYT1L|PB.12972.48	-	FALSE	FALSE	FALSE	FALSE
BambuGene149646		BambuTx934		-	-	FALSE	FALSE	FALSE	FALSE
ENSG00000235092	ID2-AS1	BambuTx937	2	ID2|PB.13020.1	ENSG00000235092.5|302fbf3f-0872-45cb-8c76-df58b554577d	FALSE	FALSE	FALSE	FALSE
ENSG00000119185	ITGB1BP1	BambuTx938	2	ITGB1BP1|PB.13032.8	ENSG00000119185.12|7ed30294-4ad5-4f2e-907c-e87664ad59b5_ENSG00000119185.12	TRUE	TRUE	TRUE	TRUE
ENSG00000183891	TTC32	BambuTx941	2	-	ENSG00000183891.5|3b0c6ced-812f-4842-9863-6d5b434b5bb5-1_ENSG00000183891.5	TRUE	FALSE	FALSE	TRUE
ENSG00000183891	TTC32	BambuTx940	2	-	ENSG00000183891.5|3b0c6ced-812f-4842-9863-6d5b434b5bb5-1_ENSG00000183891.5	FALSE	FALSE	FALSE	FALSE
ENSG00000115128	SF3B6	BambuTx943	2	SF3B6|PB.13131.2	ENSG00000115128.6|ENST00000233468.4	FALSE	TRUE	FALSE	TRUE
BambuGene150734		BambuTx948		ZNF512|PB.13202.1	ENSG00000243943.9|644c56e6-5a9f-4ddd-be33-f33ac8c16a1e_ENSG00000259080.1	FALSE	FALSE	FALSE	FALSE
ENSG00000260025	CRIM1-DT	BambuTx952	2	-	-	FALSE	FALSE	FALSE	FALSE
ENSG00000237638	LINC02245	BambuTx965	2	-	-	FALSE	FALSE	FALSE	FALSE
ENSG00000169599	NFU1	BambuTx967	2	NFU1|PB.13543.1	ENSG00000169599.12|b1471e11-fdee-4106-8a71-cd705c18883c_ENSG00000169599.12	TRUE	FALSE	FALSE	TRUE
ENSG00000144040	SFXN5	BambuTx971	2	SFXN5|PB.13587.18	ENSG00000144040.12|b9262376-1422-43a3-8cf0-aebbaf6dd6a8_ENSG00000144040.12	FALSE	TRUE	FALSE	TRUE
ENSG00000144040	SFXN5	BambuTx972	2	SFXN5|PB.13587.19	ENSG00000144040.12|b9262376-1422-43a3-8cf0-aebbaf6dd6a8_ENSG00000144040.12	FALSE	TRUE	FALSE	TRUE
BambuGene153480		BambuTx3247		TMSB10|PB.13739.1	chr2:84905000|52928d2a-9881-404b-a5a5-efeaaff50fbe_chr2:84905000	FALSE	FALSE	FALSE	FALSE
BambuGene153480		BambuTx979		TMSB10|PB.13739.1	chr2:84905000|52928d2a-9881-404b-a5a5-efeaaff50fbe_chr2:84905000	FALSE	FALSE	FALSE	FALSE
ENSG00000115525	ST3GAL5	BambuTx985	2	-	-	FALSE	FALSE	FALSE	FALSE
ENSG00000290104		BambuTx2189	2	-	-	FALSE	FALSE	FALSE	FALSE
ENSG00000233850		BambuTx2588	2	-	-	FALSE	FALSE	FALSE	FALSE
BambuGene154124		BambuTx994		-	-	FALSE	FALSE	FALSE	FALSE
BambuGene154124		BambuTx995		-	-	FALSE	FALSE	FALSE	FALSE
ENSG00000240356	RPL23AP7	BambuTx1009	2	RPL23AP7|PB.14016.1	-	FALSE	TRUE	FALSE	TRUE
ENSG00000186132	C2orf76	BambuTx1015	2	-	ENSG00000186132.14|ENST00000409877.5	FALSE	FALSE	FALSE	FALSE
BambuGene155012		BambuTx1016		-	-	FALSE	FALSE	FALSE	FALSE
ENSG00000173272	MZT2A	BambuTx1029	2	MZT2A|PB.14155.6	ENSG00000173272.15|ENST00000427024.5	FALSE	FALSE	FALSE	FALSE
BambuGene156216		BambuTx1037		FMNL2|PB.14347.2	-	FALSE	FALSE	FALSE	FALSE
BambuGene156516		BambuTx1041		-	ENSG00000136531.15|ENST00000283256.10	FALSE	FALSE	FALSE	FALSE
BambuGene157370		BambuTx1050		-	-	FALSE	FALSE	FALSE	FALSE
BambuGene157422		BambuTx2597		-	-	FALSE	FALSE	FALSE	FALSE
ENSG00000234919	LINC01827	BambuTx1051	2	LINC01827|PB.14677.1	-	FALSE	TRUE	FALSE	TRUE
ENSG00000240344	PPIL3	BambuTx1053	2	PPIL3|PB.14736.1	ENSG00000240344.8|48da7bb2-1449-44c9-aa52-6d0472085fad_ENSG00000240344.8	TRUE	FALSE	FALSE	TRUE
BambuGene157814		BambuTx1056		BMPR2|PB.14755.6	ENSG00000204217.13|6d708d82-59a6-4169-bb25-ea0efb0e9adb_ENSG00000204217.13	FALSE	FALSE	FALSE	FALSE
BambuGene157814		BambuTx1057		BMPR2|PB.14755.6	ENSG00000204217.13|6d708d82-59a6-4169-bb25-ea0efb0e9adb_ENSG00000204217.13	FALSE	FALSE	FALSE	FALSE
BambuGene158175		BambuTx1060		-	-	FALSE	FALSE	FALSE	FALSE
ENSG00000135898	GPR55	BambuTx1074	2	-	-	FALSE	FALSE	FALSE	FALSE
ENSG00000125804	FAM182A	BambuTx1100	20	AL078587.2|PB.15385.1	-	FALSE	FALSE	FALSE	FALSE
BambuGene161591		BambuTx1105		DYNLRB1|PB.15453.1	ENSG00000125971.16|ENST00000480759.1	FALSE	FALSE	FALSE	FALSE
ENSG00000101363	MANBAL	BambuTx1106	20	MANBAL|PB.15503.3	-	FALSE	TRUE	FALSE	TRUE
ENSG00000168612	ZSWIM1	BambuTx1113	20	-	ENSG00000168612.4|ENST00000372520.1	FALSE	FALSE	FALSE	FALSE
ENSG00000226308		BambuTx1120	20	BMP7|PB.15690.4	chr20:57266000|31a9c56f-20ce-4cbf-9036-6600370a7191_chr20:57266000	FALSE	FALSE	FALSE	FALSE
ENSG00000286787		BambuTx1084	20	-	-	FALSE	FALSE	FALSE	FALSE
ENSG00000198171	DDRGK1	BambuTx1089	20	DDRGK1|PB.15170.5	ENSG00000198171.12|ENST00000354488.7	FALSE	TRUE	FALSE	TRUE
BambuGene164390		BambuTx2829		-	-	FALSE	FALSE	FALSE	FALSE
BambuGene164539		BambuTx2204		-	-	FALSE	FALSE	FALSE	FALSE
BambuGene164590		BambuTx3288		NAA20|PB.15341.2	ENSG00000173418.11|d762fe7a-aa7f-43da-bb6f-e7f9637fbb4f_ENSG00000173418.11	FALSE	FALSE	FALSE	FALSE
BambuGene164665		BambuTx2600		XRN2|PB.15352.4	ENSG00000088930.7|eb562278-0bf9-48ee-88d4-bbe5db4fcfb6	FALSE	FALSE	FALSE	FALSE
BambuGene165805		BambuTx1107		NNAT|PB.15506.2	ENSG00000053438.8|ENST00000062104.3	FALSE	FALSE	FALSE	FALSE
ENSG00000124251	TP53TG5	BambuTx1112	20	TP53TG5|PB.15587.1	ENSG00000124251.10|d6478ef1-028a-45c0-9353-f0bbe359422a_ENSG00000124251.10	FALSE	FALSE	FALSE	FALSE
ENSG00000101198	NKAIN4	BambuTx1124	20	NKAIN4|PB.15759.2	ENSG00000101198.14|ff1f3a26-e5bf-4707-9db0-dc8690f37724_ENSG00000101198.14	TRUE	TRUE	TRUE	TRUE
BambuGene167733		BambuTx1131		-	-	FALSE	FALSE	FALSE	FALSE
ENSG00000142166	IFNAR1	BambuTx1138	21	IFNAR1|PB.15993.5	-	FALSE	FALSE	FALSE	FALSE
ENSG00000160194	NDUFV3	BambuTx1146	21	NDUFV3|PB.16089.2	ENSG00000160199.14|135dd8e2-ba5f-4826-8321-8a8c53e13a32_ENSG00000160199.14	FALSE	FALSE	FALSE	FALSE
BambuGene169174		BambuTx2214		-	-	FALSE	FALSE	FALSE	FALSE
ENSG00000160188	RSPH1	BambuTx1143	21	RSPH1|PB.16084.4	ENSG00000160188.9|5412cde4-727c-4483-bc11-b21af39997b1_ENSG00000160188.9	TRUE	FALSE	FALSE	TRUE
ENSG00000160188	RSPH1	BambuTx1144	21	RSPH1|PB.16084.2	ENSG00000160188.9|ENST00000291536.7	FALSE	TRUE	FALSE	TRUE
ENSG00000160193	WDR4	BambuTx2603	21	WDR4|PB.16088.2	ENSG00000160193.11|fcb7675b-70a6-48ae-8b3e-a6b508e34dae_ENSG00000160193.11	FALSE	FALSE	FALSE	FALSE
ENSG00000286129		BambuTx1164	22	AC245060.4|PB.16260.5	-	FALSE	TRUE	FALSE	TRUE
ENSG00000100058	CRYBB2P1	BambuTx1172	22	CRYBB2P1|PB.16289.1	ENSG00000100058.12|25f17f63-7575-4aac-b4db-5547fce9bfd9_ENSG00000100058.12	FALSE	TRUE	FALSE	TRUE
ENSG00000100209	HSCB	BambuTx1177	22	HSCB|PB.16342.1	ENSG00000100209.9|62c9b19f-d0f5-4f9e-bc7a-d43e28d085cb_ENSG00000100209.9	FALSE	FALSE	FALSE	FALSE
ENSG00000189060	H1-0	BambuTx1185	22	H1F0|PB.16475.1	ENSG00000189060.5|7d30e8ba-0072-4bfc-ada1-3503fe7fb267_ENSG00000189060.5	FALSE	FALSE	FALSE	FALSE
ENSG00000100142	POLR2F	BambuTx1188	22	POLR2F|PB.16482.10	ENSG00000100142.14|d15fccec-7f7f-46fe-ba5d-006d7eee895b_ENSG00000100142.14	TRUE	FALSE	FALSE	TRUE
BambuGene173543		BambuTx1199		SULT4A1|PB.16586.9	ENSG00000186976.14|ENST00000404038.5	FALSE	FALSE	FALSE	FALSE
BambuGene174003		BambuTx1152		-	-	FALSE	FALSE	FALSE	FALSE
BambuGene174498		BambuTx2604		PI4KA|PB.16233.36	ENSG00000241973.10|ENST00000255882.10	FALSE	FALSE	FALSE	FALSE
ENSG00000206145	P2RX6P	BambuTx1160	22	-	ENSG00000206145.8|fdea41ac-f51c-4f34-acce-beabc4e4edd9_ENSG00000206145.8	TRUE	FALSE	FALSE	TRUE
ENSG00000206145	P2RX6P	BambuTx1161	22	-	ENSG00000206145.8|fdea41ac-f51c-4f34-acce-beabc4e4edd9_ENSG00000206145.8	FALSE	FALSE	FALSE	FALSE
BambuGene174687		BambuTx3004		AC245060.7|PB.16260.2	-	FALSE	FALSE	FALSE	FALSE
ENSG00000128218	VPREB3	BambuTx1167	22	CHCHD10|PB.16269.2	ENSG00000250479.8|81f68d83-7ab9-4dfa-9861-e8e3e19cfe93_ENSG00000250479.8	FALSE	FALSE	FALSE	FALSE
ENSG00000226912	ISCA2P1	BambuTx1175	22	MIAT|PB.16307.4	-	FALSE	FALSE	FALSE	FALSE
ENSG00000100319	ZMAT5	BambuTx1180	22	ZMAT5|PB.16360.3	ENSG00000100319.12|66298973-6e78-4dbe-b180-5ca523ad98d5_ENSG00000100319.12	TRUE	TRUE	TRUE	TRUE
ENSG00000100372	SLC25A17	BambuTx1195	22	SLC25A17|PB.16525.1	ENSG00000100372.14|b5ce3d90-e6c3-4cb8-8236-954c933e62aa_ENSG00000100372.14	FALSE	FALSE	FALSE	FALSE
ENSG00000100399	CHADL	BambuTx2234	22	CHADL|PB.16534.1	ENSG00000100395.14|15ea7262-6a43-42bd-84ab-eb59b920457a_ENSG00000100395.14	FALSE	FALSE	FALSE	FALSE
ENSG00000226328	NUP50-DT	BambuTx1200	22	-	ENSG00000226328.6|ENST00000432502.1	FALSE	FALSE	FALSE	FALSE
BambuGene177078		BambuTx1202		-	chr22:46013000|12c34e2c-60b2-402e-b81e-4ca195fcc0da_chr22:46013000	FALSE	FALSE	FALSE	FALSE
ENSG00000197548	ATG7	BambuTx1219	3	ATG7|PB.16805.4	ENSG00000197548.12|769e5985-7e98-400a-ab35-5efc08674c2f_ENSG00000197548.12	FALSE	FALSE	FALSE	FALSE
ENSG00000287620		BambuTx1232	3	-	-	FALSE	FALSE	FALSE	FALSE
ENSG00000169964	TMEM42	BambuTx1243	3	TMEM42|PB.17084.3	ENSG00000169964.7|0ea15c20-66e3-416a-a584-518a8bd574bb_ENSG00000169964.7	FALSE	TRUE	FALSE	TRUE
ENSG00000288717		BambuTx1244	3	-	-	FALSE	FALSE	FALSE	FALSE
ENSG00000114735	HEMK1	BambuTx1253	3	HEMK1|PB.17196.1	ENSG00000114735.9|4e86b0c9-a62d-4d9c-a8e3-1892e7bdd5d8_ENSG00000114735.9	TRUE	FALSE	FALSE	TRUE
ENSG00000244119	PDCL3P4	BambuTx1268	3	-	chr3:101685000|a6e770fc-1737-46c5-997b-e36aa5b1c2b2_chr3:101685000	FALSE	FALSE	FALSE	FALSE
BambuGene181419		BambuTx1269		-	-	FALSE	FALSE	FALSE	FALSE
BambuGene181614		BambuTx1270		-	-	FALSE	FALSE	FALSE	FALSE
ENSG00000240057	NEPRO-AS1	BambuTx1271	3	NEPRO|PB.17774.3	ENSG00000163608.14|2b85e4e5-8a3e-4e1f-b6dc-a7c06d08f2a9-1_ENSG00000163608.14	FALSE	FALSE	FALSE	FALSE
ENSG00000287805		BambuTx2252	3	-	-	FALSE	FALSE	FALSE	FALSE
ENSG00000172020	GAP43	BambuTx1275	3	GAP43|PB.17794.8	ENSG00000172020.12|ENST00000393780.3	FALSE	TRUE	FALSE	TRUE
ENSG00000284624		BambuTx1279	3	-	-	FALSE	FALSE	FALSE	FALSE
ENSG00000246022	ALDH1L1-AS2	BambuTx1280	3	ALDH1L1-AS2|PB.18009.1	chr3:126177000|12cb8502-9817-4777-9b3d-510cbeb326e4_chr3:126177000	FALSE	TRUE	FALSE	TRUE
BambuGene183082		BambuTx1289		-	-	FALSE	FALSE	FALSE	FALSE
ENSG00000206562	METTL6	BambuTx1224	3	METTL6|PB.16848.8	ENSG00000206562.11|3e2cb546-fa78-42b9-921f-c648a021da70_ENSG00000206562.11	TRUE	FALSE	FALSE	TRUE
BambuGene186360		BambuTx1227		-	-	FALSE	FALSE	FALSE	FALSE
BambuGene186435		BambuTx3250		-	-	FALSE	FALSE	FALSE	FALSE
BambuGene186800		BambuTx1228		novelGene_ARPP21_AS|PB.16980.1	chr3:35638000|373bdfce-febc-4121-a77b-1996fdb6a01b_chr3:35638000	FALSE	TRUE	FALSE	TRUE
ENSG00000230084	ZBTB47-AS1	BambuTx1236	3	AC006059.1|PB.17053.1	ENSG00000093183.13|963080ff-c414-442e-b46d-b5dc9a18b845_ENSG00000093183.13	FALSE	FALSE	FALSE	FALSE
ENSG00000230084	ZBTB47-AS1	BambuTx1237	3	AC006059.1|PB.17053.1	ENSG00000093183.13|963080ff-c414-442e-b46d-b5dc9a18b845_ENSG00000093183.13	FALSE	FALSE	FALSE	FALSE
BambuGene187172		BambuTx2608		-	ENSG00000144649.8|ENST00000430121.2	FALSE	FALSE	FALSE	FALSE
ENSG00000178917	ZNF852	BambuTx1241	3	ZNF852_ZNF445|PB.17073.3	-	FALSE	FALSE	FALSE	FALSE
ENSG00000236869	ZKSCAN7-AS1	BambuTx1242	3	ZNF660|PB.17075.3	chr3:44556000|48c489fc-fc55-4899-ba42-99ddd2764532_chr3:44556000	FALSE	FALSE	FALSE	FALSE
ENSG00000160808	MYL3	BambuTx1245	3	MYL3|PB.17105.1	ENSG00000160808.9|be807739-1d38-442d-afa5-75d787b2b969_ENSG00000160808.9	TRUE	TRUE	TRUE	TRUE
ENSG00000114779	ABHD14B	BambuTx1255	3	ABHD14B|PB.17218.1	ENSG00000090097.21|f1653b8a-fc59-4803-9a5c-bf70aa69ffb4_ENSG00000090097.21	FALSE	FALSE	FALSE	FALSE
ENSG00000163939	PBRM1	BambuTx1258	3	PBRM1|PB.17243.4	ENSG00000163939.18|7a40436f-dd29-40d7-93dd-bd1873d00f08_ENSG00000163939.18	FALSE	FALSE	FALSE	FALSE
ENSG00000243422	RPL23AP49	BambuTx1267	3	-	ENSG00000172971.7|350ee11a-fc80-4413-9d5b-c7731e7c37ca_ENSG00000172971.7	FALSE	FALSE	FALSE	FALSE
BambuGene190118		BambuTx2615		-	-	FALSE	FALSE	FALSE	FALSE
ENSG00000154917	RAB6B	BambuTx1283	3	RAB6B|PB.18086.3	-	FALSE	FALSE	FALSE	FALSE
BambuGene191647		BambuTx1295		KCNAB1|PB.18253.1	ENSG00000169282.17|8373151d-3417-402c-ac0d-81bf8100e210_ENSG00000169282.17	FALSE	FALSE	FALSE	FALSE
BambuGene192135		BambuTx1298		FNDC3B|PB.18381.2	ENSG00000075420.12|a54d3a4c-b150-4687-8708-cb7d6433c18b_ENSG00000075420.12	FALSE	FALSE	FALSE	FALSE
ENSG00000270321		BambuTx1299	3	-	-	FALSE	FALSE	FALSE	FALSE
ENSG00000214160	ALG3	BambuTx1304	3	VWA5B2|PB.18516.14	ENSG00000214160.9|ENST00000455059.5	FALSE	FALSE	FALSE	FALSE
ENSG00000185798	WDR53	BambuTx1313	3	WDR53|PB.18638.1	ENSG00000185798.7|7e53a904-2d6c-4d86-a5bd-c0eac7d59d09_ENSG00000185798.7	TRUE	TRUE	TRUE	TRUE
ENSG00000214135	SDHAP4	BambuTx1316	3	AC132008.2|PB.18655.15	ENSG00000214135.8|741a9d39-e85d-40de-b121-1dd148852c31_ENSG00000214135.8	FALSE	FALSE	FALSE	FALSE
ENSG00000215375	MYL5	BambuTx1320	4	MYL5|PB.18685.2	ENSG00000215375.6|9054c85a-4334-4d09-bc05-0dac0b03c043_ENSG00000215375.6	TRUE	TRUE	TRUE	TRUE
ENSG00000215375	MYL5	BambuTx1321	4	MYL5|PB.18685.2	ENSG00000215375.6|0b578a40-80e5-4c4f-8f89-5135358145b3_ENSG00000215375.6	FALSE	FALSE	FALSE	FALSE
BambuGene193658		BambuTx1323		IDUA|PB.18696.1	-	FALSE	FALSE	FALSE	FALSE
BambuGene193862		BambuTx1327		RGS12|PB.18740.8	ENSG00000159788.18|0c21cb03-6bba-45b8-a5db-3727182719f4_ENSG00000159788.18	FALSE	FALSE	FALSE	FALSE
BambuGene194137		BambuTx1340		-	-	FALSE	FALSE	FALSE	FALSE
ENSG00000250745	USP17L20	BambuTx1342	4	-	-	FALSE	FALSE	FALSE	FALSE
BambuGene194173		BambuTx1345		-	-	FALSE	FALSE	FALSE	FALSE
BambuGene194173		BambuTx1346		-	-	FALSE	FALSE	FALSE	FALSE
BambuGene194183		BambuTx1349		AC105916.1|PB.18809.2	-	FALSE	FALSE	FALSE	FALSE
BambuGene194364		BambuTx1352		-	-	FALSE	FALSE	FALSE	FALSE
BambuGene194755		BambuTx1355		-	ENSG00000168214.20|c7ae8167-21e8-4b94-88e4-95af18eeea16_ENSG00000168214.20	FALSE	FALSE	FALSE	FALSE
ENSG00000189157	FAM47E	BambuTx1369	4	FAM47E|PB.19218.1	ENSG00000189157.13|4e11b1e6-ca20-4cec-9430-fcc14a7e90f0_ENSG00000272414.5	TRUE	TRUE	TRUE	TRUE
ENSG00000249307	LINC01088	BambuTx1373	4	LINC01088|PB.19246.1	-	FALSE	FALSE	FALSE	FALSE
BambuGene197977		BambuTx1385		-	-	FALSE	FALSE	FALSE	FALSE
ENSG00000251061	LINC02512	BambuTx1396	4	-	-	FALSE	FALSE	FALSE	FALSE
ENSG00000145217	SLC26A1	BambuTx1322	4	-	-	FALSE	FALSE	FALSE	FALSE
ENSG00000185049	NELFA	BambuTx1324	4	NELFA|PB.18714.1	-	FALSE	TRUE	FALSE	TRUE
BambuGene200271		BambuTx2270		-	-	FALSE	FALSE	FALSE	FALSE
ENSG00000251580	LINC02482	BambuTx2272	4	LINC02482|PB.18773.1	-	FALSE	FALSE	FALSE	FALSE
BambuGene200574		BambuTx2273		-	-	FALSE	FALSE	FALSE	FALSE
BambuGene200577		BambuTx1344		-	-	FALSE	FALSE	FALSE	FALSE
BambuGene200626		BambuTx2625		-	-	FALSE	FALSE	FALSE	FALSE
BambuGene201029		BambuTx1353		-	ENSG00000249948.6|ENST00000503442.1	FALSE	FALSE	FALSE	FALSE
BambuGene201929		BambuTx1359		-	-	FALSE	FALSE	FALSE	FALSE
BambuGene202116		BambuTx1361		-	-	FALSE	FALSE	FALSE	FALSE
BambuGene203921		BambuTx1380		MCUB|PB.19459.1	ENSG00000005059.15|f0c2ac6f-0417-4db4-88a6-65941575b25f_ENSG00000005059.15	FALSE	FALSE	FALSE	FALSE
BambuGene204758		BambuTx1387		-	-	FALSE	FALSE	FALSE	FALSE
BambuGene204767		BambuTx1388		-	-	FALSE	FALSE	FALSE	FALSE
BambuGene206041		BambuTx1399		-	-	FALSE	FALSE	FALSE	FALSE
BambuGene206407		BambuTx2630		-	-	FALSE	FALSE	FALSE	FALSE
BambuGene207170		BambuTx1414		CDH10|PB.20071.2	ENSG00000040731.10|ENST00000264463.8	FALSE	FALSE	FALSE	FALSE
BambuGene208278		BambuTx1423		-	ENSG00000113448.18|ENST00000358923.10	FALSE	FALSE	FALSE	FALSE
BambuGene208548		BambuTx3345		-	ENSG00000069020.18|85f24f57-541d-45db-a822-18f6a6493348_ENSG00000069020.18	FALSE	FALSE	FALSE	FALSE
ENSG00000251050	RBX1P2	BambuTx1428	5	THBS4|PB.20472.1	ENSG00000113296.14|7f081ffb-349a-493c-b912-9c4809edaff3_ENSG00000113296.14	FALSE	FALSE	FALSE	FALSE
ENSG00000248489	CHD1-DT	BambuTx1433	5	-	-	FALSE	FALSE	FALSE	FALSE
BambuGene210016		BambuTx1436		-	-	FALSE	FALSE	FALSE	FALSE
ENSG00000177879	AP3S1	BambuTx1439	5	AP3S1|PB.20702.9	ENSG00000177879.15|2708299f-1557-4831-9b78-51fd378651cd_ENSG00000177879.15	FALSE	TRUE	FALSE	TRUE
ENSG00000231585		BambuTx1443	5	ACSL6|PB.20808.4	ENSG00000164398.12|ENST00000296869.8	FALSE	FALSE	FALSE	FALSE
BambuGene210649		BambuTx2310		-	ENSG00000164403.14|5a542a60-9b03-4ba4-ade0-0bbea6678a7d_ENSG00000164403.14	FALSE	FALSE	FALSE	FALSE
BambuGene212091		BambuTx1464		-	ENSG00000135074.15|4a9f5a9d-253d-484b-ab40-5e8f9424fed8	FALSE	FALSE	FALSE	FALSE
ENSG00000170231	FABP6	BambuTx1467	5	FABP6|PB.21151.3	ENSG00000170231.15|ENST00000523955.5	FALSE	TRUE	FALSE	TRUE
ENSG00000249306	LINC01411	BambuTx2318	5	-	-	FALSE	FALSE	FALSE	FALSE
ENSG00000145920	CPLX2	BambuTx1474	5	CPLX2|PB.21305.5	-	FALSE	FALSE	FALSE	FALSE
ENSG00000145920	CPLX2	BambuTx1473	5	CPLX2|PB.21305.5	-	FALSE	FALSE	FALSE	FALSE
ENSG00000169220	RGS14	BambuTx1477	5	RGS14|PB.21337.3	ENSG00000169220.17|2886fb25-5728-4b11-bc82-168ba67e56c3_ENSG00000169220.17	FALSE	FALSE	FALSE	FALSE
ENSG00000027847	B4GALT7	BambuTx1478	5	B4GALT7|PB.21348.1	ENSG00000027847.13|e04ed83e-2860-42be-87d0-dc838da82d9b	FALSE	FALSE	FALSE	FALSE
ENSG00000198939	ZFP2	BambuTx2319	5	ZFP2|PB.21370.2	ENSG00000198939.7|aa532794-afc1-4d85-be2f-cc2c9dd909f6_ENSG00000198939.7	FALSE	TRUE	FALSE	TRUE
ENSG00000225051	HMGB3P22	BambuTx1480	5	-	-	FALSE	FALSE	FALSE	FALSE
ENSG00000250222	TRIM7-AS2	BambuTx1487	5	-	ENSG00000146054.17|ENST00000274773.11	FALSE	FALSE	FALSE	FALSE
ENSG00000067113	PLPP1	BambuTx1421	5	PLPP1|PB.20207.1	ENSG00000067113.16|dea081c5-f5e3-4c41-a76f-8a56d1454513_ENSG00000067113.16	TRUE	TRUE	TRUE	TRUE
BambuGene215925		BambuTx1426		-	-	FALSE	FALSE	FALSE	FALSE
BambuGene216160		BambuTx2305		-	ENSG00000145685.13|ENST00000380345.6-1	FALSE	FALSE	FALSE	FALSE
BambuGene217162		BambuTx1438		-	-	FALSE	FALSE	FALSE	FALSE
ENSG00000250603		BambuTx1442	5	-	-	FALSE	FALSE	FALSE	FALSE
ENSG00000006837	CDKL3	BambuTx1446	5	-	ENSG00000006837.11|a126af4b-90ce-414f-9252-dd45e0e82a96_ENSG00000006837.11	FALSE	FALSE	FALSE	FALSE
BambuGene217918		BambuTx1448		TXNDC15|PB.20853.1	ENSG00000113621.14|b7eefb1a-8c05-4d8f-9d36-1b3e295ddefc	FALSE	FALSE	FALSE	FALSE
ENSG00000112981	NME5	BambuTx1450	5	NME5|PB.20881.2	ENSG00000112981.4|ENST00000265191.3-1	FALSE	FALSE	FALSE	FALSE
ENSG00000286736		BambuTx1457	5	-	-	FALSE	FALSE	FALSE	FALSE
ENSG00000177556	ATOX1	BambuTx1461	5	ATOX1|PB.21090.2	-	FALSE	FALSE	FALSE	FALSE
ENSG00000177556	ATOX1	BambuTx1462	5	ATOX1|PB.21090.3	-	FALSE	TRUE	FALSE	TRUE
ENSG00000280776	LINC01202	BambuTx1468	5	-	-	FALSE	FALSE	FALSE	FALSE
BambuGene219462		BambuTx1471		-	-	FALSE	FALSE	FALSE	FALSE
BambuGene219951		BambuTx1475		CPLX2|PB.21305.1	-	FALSE	FALSE	FALSE	FALSE
ENSG00000124588	NQO2	BambuTx1494	6	LINC01011|PB.21420.2	ENSG00000124588.19|c193cd2c-041e-4312-871e-a31e5ca04f1c_ENSG00000124588.19	FALSE	TRUE	FALSE	TRUE
ENSG00000124588	NQO2	BambuTx1495	6	NQO2|PB.21420.1	ENSG00000124588.19|c193cd2c-041e-4312-871e-a31e5ca04f1c_ENSG00000124588.19	FALSE	FALSE	FALSE	FALSE
BambuGene220602		BambuTx1499		-	ENSG00000137266.14|2b03c1de-f922-4fa9-99e6-b0f31d3de2f5_ENSG00000137266.14	FALSE	FALSE	FALSE	FALSE
ENSG00000145982	FARS2	BambuTx1501	6	FARS2|PB.21460.4	ENSG00000145982.11|a5c2139f-54ac-4394-b972-afcef6a36039_ENSG00000145982.11	FALSE	FALSE	FALSE	FALSE
ENSG00000111845	PAK1IP1	BambuTx1505	6	PAK1IP1|PB.21480.1	ENSG00000111845.4|7f0ae8c9-5f8f-4c6a-864a-6a818509dbab_ENSG00000111845.4	TRUE	FALSE	FALSE	TRUE
ENSG00000137210	TMEM14B	BambuTx1506	6	TMEM14B|PB.21481.5	ENSG00000137210.13|4dd6b582-b9b8-41b7-aedf-8fb1a31c561f_ENSG00000137210.13	FALSE	FALSE	FALSE	FALSE
ENSG00000180573	H2AC6	BambuTx1512	6	HIST1H2AC|PB.21624.1	ENSG00000180573.9|ENST00000314088.6	FALSE	FALSE	FALSE	FALSE
ENSG00000204568	MRPS18B	BambuTx1518	6	-	ENSG00000204568.11|4d97a367-0330-40aa-92b6-14872db0e97c	FALSE	FALSE	FALSE	FALSE
ENSG00000223865	HLA-DPB1	BambuTx1526	6	-	ENSG00000223865.10|48070f80-b0a2-495a-893e-20b98191a6ec_ENSG00000223865.10	TRUE	FALSE	FALSE	TRUE
ENSG00000164530	PI16	BambuTx1529	6	PI16|PB.21765.1	ENSG00000164530.13|5f24e940-2064-4305-852f-aea7d47892c3_ENSG00000164530.13	FALSE	TRUE	FALSE	TRUE
BambuGene223118		BambuTx2339		-	ENSG00000124496.12|f1b5b055-d959-432a-a87f-6ab03d957d96_ENSG00000124496.12	FALSE	FALSE	FALSE	FALSE
ENSG00000231113	LINC02976	BambuTx1534	6	-	ENSG00000137161.16|4e8abc5a-c3f6-47b7-baa3-7d179126e3b3	FALSE	FALSE	FALSE	FALSE
BambuGene224011		BambuTx1542		-	-	FALSE	FALSE	FALSE	FALSE
ENSG00000154079	SDHAF4	BambuTx1543	6	SDHAF4|PB.21990.1	ENSG00000154079.5|ENST00000370474.3	FALSE	FALSE	FALSE	FALSE
ENSG00000154079	SDHAF4	BambuTx1544	6	SDHAF4|PB.21990.1	ENSG00000154079.5|ENST00000370474.3	FALSE	FALSE	FALSE	FALSE
BambuGene224803		BambuTx1549		-	-	FALSE	FALSE	FALSE	FALSE
ENSG00000118412	CASP8AP2	BambuTx1550	6	-	ENSG00000118412.12|ENST00000548224.2	FALSE	FALSE	FALSE	FALSE
BambuGene225742		BambuTx1561		-	-	FALSE	FALSE	FALSE	FALSE
ENSG00000111832	RWDD1	BambuTx1562	6	RWDD1|PB.22313.3	ENSG00000111832.12|3554f3bf-ef16-42a7-9f0b-8a340cb57552_ENSG00000111832.12	TRUE	TRUE	TRUE	TRUE
ENSG00000172594	SMPDL3A	BambuTx1565	6	SMPDL3A|PB.22347.1	ENSG00000172594.12|ENST00000368440.4	FALSE	FALSE	FALSE	FALSE
ENSG00000172594	SMPDL3A	BambuTx1566	6	SMPDL3A|PB.22347.1	ENSG00000172594.12|ENST00000368440.4	FALSE	FALSE	FALSE	FALSE
BambuGene225947		BambuTx2885		NKAIN2|PB.22359.1	ENSG00000188580.14|dc12c7e6-0eae-415a-a869-d614c60b0abf_ENSG00000188580.14	FALSE	FALSE	FALSE	FALSE
BambuGene226417		BambuTx1571		-	-	FALSE	FALSE	FALSE	FALSE
BambuGene226417		BambuTx1570		-	-	FALSE	FALSE	FALSE	FALSE
ENSG00000228408		BambuTx1575	6	AL031056.1|PB.22529.1	ENSG00000228408.6|df90136a-ca50-42ad-9ad5-07ef4a79d034_ENSG00000228408.6	TRUE	TRUE	TRUE	TRUE
BambuGene227021		BambuTx1577		AKAP12|PB.22546.1	ENSG00000131016.16|ENST00000253332.5	FALSE	FALSE	FALSE	FALSE
ENSG00000272047	GTF2H5	BambuTx1579	6	GTF2H5|PB.22603.2	-	FALSE	FALSE	FALSE	FALSE
ENSG00000112110	MRPL18	BambuTx1580	6	MRPL18|PB.22626.1	-	FALSE	TRUE	FALSE	TRUE
BambuGene227545		BambuTx2354		AGPAT4|PB.22635.1	ENSG00000026652.13|e8d45d2a-8b74-46a4-b064-539eb61a13ea_ENSG00000026652.13	FALSE	FALSE	FALSE	FALSE
ENSG00000272279		BambuTx1491	6	-	-	FALSE	FALSE	FALSE	FALSE
ENSG00000197903	H2BC12	BambuTx1514	6	HIST1H4I|PB.21641.1	chr6:27145000|108400c3-086d-44fa-bb45-9ed5af5dc015_chr6:27145000	FALSE	FALSE	FALSE	FALSE
ENSG00000214922	HLA-F-AS1	BambuTx1515	6	-	ENSG00000273340.1|0376c725-e71f-47ac-855d-0ad128dbfa20_ENSG00000214922.9	FALSE	FALSE	FALSE	FALSE
ENSG00000196260	SFTA2	BambuTx1519	6	-	chr6:30953000|cee1736a-bb0b-441d-af80-2bc1b60dd34c_chr6:30953000	FALSE	FALSE	FALSE	FALSE
ENSG00000204428	LY6G5C	BambuTx1522	6	-	chr6:31680000|f86bc5eb-0635-4054-ae1c-9b6ee7c96f8a_chr6:31680000	FALSE	FALSE	FALSE	FALSE
BambuGene230531		BambuTx1530		-	-	FALSE	FALSE	FALSE	FALSE
ENSG00000095970	TREM2	BambuTx1532	6	TREM2|PB.21799.1	ENSG00000095970.16|f759510d-9184-4c6c-b5c9-9653e3c4b9b4_ENSG00000095970.16	TRUE	FALSE	FALSE	TRUE
ENSG00000146215	CRIP3	BambuTx1537	6	-	ENSG00000146215.13|ae83896f-4f9d-4bc1-b6dd-645fc9599e20_ENSG00000146215.13	FALSE	FALSE	FALSE	FALSE
BambuGene232232		BambuTx1548		-	-	FALSE	FALSE	FALSE	FALSE
BambuGene232960		BambuTx2650		FOXO3|PB.22242.2	ENSG00000118689.14|ENST00000343882.10-1	FALSE	FALSE	FALSE	FALSE
BambuGene233334		BambuTx2884		-	ENSG00000111817.16|1a7747a7-6b51-4982-912f-e4a8302cfdf8	FALSE	FALSE	FALSE	FALSE
BambuGene233354		BambuTx1563		-	-	FALSE	FALSE	FALSE	FALSE
BambuGene233504		BambuTx1564		SMPDL3A|PB.22347.1	ENSG00000172594.12|ENST00000368440.4	FALSE	FALSE	FALSE	FALSE
ENSG00000111906	HDDC2	BambuTx1567	6	HDDC2|PB.22368.2	ENSG00000111906.17|ENST00000398153.6	FALSE	TRUE	FALSE	TRUE
BambuGene234860		BambuTx3232		-	-	FALSE	FALSE	FALSE	FALSE
BambuGene236506		BambuTx1592		-	-	FALSE	FALSE	FALSE	FALSE
BambuGene236881		BambuTx1595		-	-	FALSE	FALSE	FALSE	FALSE
BambuGene237264		BambuTx2663		ANLN|PB.23034.1	ENSG00000011426.10|ENST00000265748.6	FALSE	FALSE	FALSE	FALSE
ENSG00000105953	OGDH	BambuTx1601	7	OGDH|PB.23093.2	ENSG00000105953.14|ec7df446-9f4e-40e9-be24-e61297fb8339_ENSG00000105953.14	FALSE	FALSE	FALSE	FALSE
BambuGene237954		BambuTx1607		-	ENSG00000146648.17|ENST00000275493.6	FALSE	FALSE	FALSE	FALSE
ENSG00000239789	MRPS17	BambuTx1608	7	MRPS17|PB.23148.1	ENSG00000146729.9|ef9b5e59-c844-437c-9202-a12b0a87e77f_ENSG00000146729.9	FALSE	FALSE	FALSE	FALSE
ENSG00000198039	ZNF273	BambuTx1611	7	-	ENSG00000198039.11|ENST00000395375.3	FALSE	FALSE	FALSE	FALSE
ENSG00000241258	CRCP	BambuTx1615	7	CRCP|PB.23196.1	-	FALSE	FALSE	FALSE	FALSE
ENSG00000226824		BambuTx1617	7	RABGEF1_AC006001.2|PB.23202.1	ENSG00000243335.9|f52fd461-1b64-4d0a-8827-4891d74bc6a3_ENSG00000243335.9	FALSE	FALSE	FALSE	FALSE
BambuGene238827		BambuTx1618		-	-	FALSE	FALSE	FALSE	FALSE
BambuGene240605		BambuTx1636		-	-	FALSE	FALSE	FALSE	FALSE
ENSG00000198556	ZNF789	BambuTx2374	7	-	ENSG00000198556.13|0c2cb9d6-d137-4391-a514-2b6259d619ce_ENSG00000198556.13	FALSE	FALSE	FALSE	FALSE
BambuGene241296		BambuTx1647		novelGene_RASA4DP_AS|PB.23646.3	-	FALSE	FALSE	FALSE	FALSE
ENSG00000075790	BCAP29	BambuTx1648	7	BCAP29|PB.23701.4	ENSG00000105865.10|cd13616b-1379-4e04-94cd-0f715b055b74_ENSG00000105865.10	FALSE	TRUE	FALSE	TRUE
ENSG00000272619	FAM131B-AS1	BambuTx1666	7	ZYX_AC093673.2|PB.24009.3	ENSG00000159784.17|ENST00000443739.6	FALSE	FALSE	FALSE	FALSE
ENSG00000272619	FAM131B-AS1	BambuTx1668	7	ZYX_AC093673.2|PB.24009.3	ENSG00000159784.17|ENST00000443739.6	FALSE	FALSE	FALSE	FALSE
ENSG00000106648	GALNTL5	BambuTx1673	7	-	ENSG00000106648.13|6991b68d-b489-4334-acb7-0fd3abed3a14_ENSG00000106648.13	TRUE	FALSE	FALSE	TRUE
ENSG00000106266	SNX8	BambuTx1588	7	-	-	FALSE	FALSE	FALSE	FALSE
BambuGene245218		BambuTx2360		HNRNPA2B1|PB.22937.1	ENSG00000050344.8|ENST00000056233.3	FALSE	FALSE	FALSE	FALSE
BambuGene246000		BambuTx2665		LINC00957|PB.23078.2	-	FALSE	FALSE	FALSE	FALSE
BambuGene246090		BambuTx1602		-	-	FALSE	FALSE	FALSE	FALSE
ENSG00000169919	GUSB	BambuTx2368	7	GUSB|PB.23194.3	ENSG00000169919.16|3faf6f99-f81b-4e79-a4f2-9ca3d1d2f602_ENSG00000169919.16	TRUE	TRUE	TRUE	TRUE
ENSG00000229180	RABGEF1P1	BambuTx1616	7	AC006001.3|PB.23200.3	ENSG00000229180.6|0093f4bd-da12-4b61-844b-3beb514d91af_ENSG00000229180.6	FALSE	FALSE	FALSE	FALSE
BambuGene247380		BambuTx1619		-	-	FALSE	FALSE	FALSE	FALSE
ENSG00000106133	NSUN5P2	BambuTx1621	7	NSUN5P2|PB.23311.4	ENSG00000106133.17|ENST00000485741.6	FALSE	FALSE	FALSE	FALSE
ENSG00000274523	RCC1L	BambuTx2372	7	RCC1L|PB.23353.2	ENSG00000274523.4|ENST00000610322.4	FALSE	FALSE	FALSE	FALSE
ENSG00000127952	STYXL1	BambuTx1623	7	STYXL1|PB.23366.2	ENSG00000127952.16|ENST00000359697.7	FALSE	FALSE	FALSE	FALSE
BambuGene248846		BambuTx1626		-	-	FALSE	FALSE	FALSE	FALSE
ENSG00000127989	MTERF1	BambuTx1630	7	MTERF1|PB.23491.2	ENSG00000127989.13|ENST00000406735.6	FALSE	FALSE	FALSE	FALSE
ENSG00000284707		BambuTx1637	7	ASNS_AC079781.4|PB.23540.2	-	FALSE	FALSE	FALSE	FALSE
ENSG00000285725		BambuTx1638	7	AC004967.1_OR7E38P|PB.23542.1	ENSG00000243554.1|303e6da9-25ba-42cf-9326-9441ddd236c7_ENSG00000243554.1	FALSE	FALSE	FALSE	FALSE
ENSG00000106244	PDAP1	BambuTx1641	7	PDAP1|PB.23562.1	ENSG00000106244.12|ENST00000350498.7	FALSE	FALSE	FALSE	FALSE
ENSG00000267645		BambuTx1646	7	AC105052.3|PB.23645.2	ENSG00000267645.5|d0186c83-c6cf-4bd9-bd82-7bc3c6350cc8_ENSG00000267645.5	TRUE	FALSE	FALSE	TRUE
ENSG00000008311	AASS	BambuTx1650	7	-	ENSG00000008311.14|04561d29-7817-468f-88ba-cd49dd008ed7_ENSG00000008311.14	FALSE	FALSE	FALSE	FALSE
BambuGene250663		BambuTx1653		-	-	FALSE	FALSE	FALSE	FALSE
ENSG00000106554	CHCHD3	BambuTx1657	7	AC008038.1|PB.23901.10	ENSG00000106554.11|ENST00000457942.1	FALSE	FALSE	FALSE	FALSE
ENSG00000090263	MRPS33	BambuTx1663	7	MRPS33|PB.23973.1	ENSG00000090263.15|ENST00000496958.5	FALSE	FALSE	FALSE	FALSE
BambuGene252862		BambuTx3048		-	-	FALSE	FALSE	FALSE	FALSE
ENSG00000255122		BambuTx2900	8	novelGene_23073|PB.24426.6	-	FALSE	FALSE	FALSE	FALSE
BambuGene253441		BambuTx1697		-	-	FALSE	FALSE	FALSE	FALSE
BambuGene253490		BambuTx2390		-	ENSG00000003989.17|ENST00000494857.5	FALSE	FALSE	FALSE	FALSE
BambuGene253826		BambuTx1700		-	ENSG00000173530.5|0d837e74-1301-410a-a471-c19d9244bc1c	FALSE	FALSE	FALSE	FALSE
BambuGene253826		BambuTx1701		-	ENSG00000173530.5|0d837e74-1301-410a-a471-c19d9244bc1c	FALSE	FALSE	FALSE	FALSE
BambuGene254539		BambuTx1702		-	-	FALSE	FALSE	FALSE	FALSE
ENSG00000070501	POLB	BambuTx1705	8	POLB|PB.24729.3	ENSG00000070501.11|c8a12646-f751-461b-9682-8850f11eae6d_ENSG00000070501.11	TRUE	TRUE	TRUE	TRUE
ENSG00000147509	RGS20	BambuTx1707	8	RGS20|PB.24795.2	ENSG00000147509.13|96068583-718b-4418-9aac-f55cb77f877f_ENSG00000147509.13	FALSE	FALSE	FALSE	FALSE
BambuGene255580		BambuTx1709		-	ENSG00000253301.5|c69444a3-ffce-4902-83d9-79f75ba88a62_ENSG00000253301.5	FALSE	FALSE	FALSE	FALSE
BambuGene255619		BambuTx1711		TOX|PB.24829.1	ENSG00000198846.5|ENST00000361421.1-1	FALSE	FALSE	FALSE	FALSE
ENSG00000288596	C8orf44	BambuTx1712	8	SGK3|PB.24888.1	ENSG00000270024.5|ENST00000519289.1	FALSE	FALSE	FALSE	FALSE
BambuGene256852		BambuTx1718		-	-	FALSE	FALSE	FALSE	FALSE
ENSG00000253286		BambuTx2677	8	-	-	FALSE	FALSE	FALSE	FALSE
ENSG00000156831	NSMCE2	BambuTx1732	8	NSMCE2|PB.25315.1	ENSG00000156831.7|7df5985e-32b7-4965-866e-c07c29f4235f_ENSG00000156831.7	TRUE	FALSE	FALSE	TRUE
BambuGene258488		BambuTx1739		novelGene_KCNK9_AS|PB.25386.1	ENSG00000169427.6|730b6d32-052f-4ada-b71c-fdbd9b842d5f_ENSG00000169427.6	FALSE	TRUE	FALSE	TRUE
ENSG00000261710		BambuTx1740	8	-	-	FALSE	FALSE	FALSE	FALSE
BambuGene258790		BambuTx1750		-	ENSG00000147804.9|ENST00000301305.7	FALSE	FALSE	FALSE	FALSE
BambuGene262759		BambuTx1716		-	-	FALSE	FALSE	FALSE	FALSE
ENSG00000272384		BambuTx1727	8	-	-	FALSE	FALSE	FALSE	FALSE
BambuGene264410		BambuTx1736		-	-	FALSE	FALSE	FALSE	FALSE
ENSG00000255224		BambuTx1747	8	AC109322.1|PB.25441.3	-	FALSE	TRUE	FALSE	TRUE
BambuGene264936		BambuTx1751		MFSD3|PB.25467.3	ENSG00000167700.8|58545030-a427-4fea-abf3-1e2d59779780_ENSG00000167700.8	FALSE	FALSE	FALSE	FALSE
ENSG00000215237		BambuTx1758	9	-	-	FALSE	FALSE	FALSE	FALSE
BambuGene265742		BambuTx1763		-	-	FALSE	FALSE	FALSE	FALSE
ENSG00000230074		BambuTx1769	9	AL162231.1|PB.25802.2	ENSG00000230074.1|ENST00000434627.1	FALSE	FALSE	FALSE	FALSE
BambuGene266281		BambuTx2909		RNF38|PB.25833.4	ENSG00000137075.17|ENST00000350199.8	FALSE	FALSE	FALSE	FALSE
BambuGene266602		BambuTx1780		-	-	FALSE	FALSE	FALSE	FALSE
BambuGene266669		BambuTx1783		-	-	FALSE	FALSE	FALSE	FALSE
BambuGene266730		BambuTx1786		novelGene_25052|PB.26015.1	-	FALSE	TRUE	FALSE	TRUE
ENSG00000107242	PIP5K1B	BambuTx1788	9	PIP5K1B|PB.26039.1	ENSG00000107242.17|ENST00000265382.7	FALSE	FALSE	FALSE	FALSE
ENSG00000155621	C9orf85	BambuTx1789	9	C9orf85|PB.26068.1	ENSG00000155621.14|1e6231b7-fe1e-4999-a620-e8d3322c4356_ENSG00000155621.14	FALSE	FALSE	FALSE	FALSE
ENSG00000136842	TMOD1	BambuTx1803	9	TMOD1|PB.26252.2	ENSG00000136842.13|ENST00000375175.1	FALSE	FALSE	FALSE	FALSE
ENSG00000070214	SLC44A1	BambuTx1805	9	SLC44A1|PB.26301.9	ENSG00000070214.15|ENST00000374724.1	FALSE	FALSE	FALSE	FALSE
ENSG00000119328	ABITRAM	BambuTx1806	9	ABITRAM|PB.26321.2	ENSG00000119328.11|ENST00000322940.10	FALSE	FALSE	FALSE	FALSE
BambuGene269152		BambuTx1809		-	-	FALSE	FALSE	FALSE	FALSE
BambuGene269555		BambuTx1812		-	-	FALSE	FALSE	FALSE	FALSE
ENSG00000136933	RABEPK	BambuTx1816	9	RABEPK|PB.26477.3	ENSG00000136933.16|65ed0e42-9ee1-4f44-a2cd-27852564c1ec_ENSG00000136933.16	TRUE	TRUE	TRUE	TRUE
ENSG00000136933	RABEPK	BambuTx1817	9	RABEPK|PB.26477.1	ENSG00000136933.16|ENST00000628863.2	FALSE	FALSE	FALSE	FALSE
ENSG00000165698	SPACA9	BambuTx1827	9	SPACA9|PB.26597.1	ENSG00000165698.15|ENST00000350499.6	FALSE	FALSE	FALSE	FALSE
ENSG00000165698	SPACA9	BambuTx1826	9	SPACA9|PB.26597.1	ENSG00000165698.15|ENST00000350499.6	FALSE	TRUE	FALSE	TRUE
ENSG00000148291	SURF2	BambuTx1828	9	SURF2|PB.26608.2	ENSG00000148291.9|d39ba580-55ce-49d4-b8f9-91cc43c819df_ENSG00000148291.9	TRUE	TRUE	TRUE	TRUE
ENSG00000198870	STKLD1	BambuTx1829	9	-	-	FALSE	FALSE	FALSE	FALSE
BambuGene270712		BambuTx1832		novelGene_25599|PB.26639.1	chr9:136114000|d0ce55fb-fe82-4713-b8d3-1b3bf3efa92e_chr9:136114000	FALSE	FALSE	FALSE	FALSE
BambuGene270712		BambuTx1833		novelGene_25599|PB.26639.1	-	FALSE	FALSE	FALSE	FALSE
BambuGene270712		BambuTx1834		novelGene_25599|PB.26639.1	-	FALSE	TRUE	FALSE	TRUE
ENSG00000148362	PAXX	BambuTx1841	9	PAXX|PB.26666.4	ENSG00000148362.10|ENST00000371620.3	FALSE	FALSE	FALSE	FALSE
ENSG00000148362	PAXX	BambuTx1840	9	PAXX|PB.26666.4	ENSG00000148362.10|ENST00000371620.3	FALSE	FALSE	FALSE	FALSE
ENSG00000229257		BambuTx1842	9	SAPCD2|PB.26670.2	chr9:137062000|54206f84-e50d-4618-a185-eb65d61d00b5_chr9:137062000	FALSE	FALSE	FALSE	FALSE
ENSG00000107020	PLGRKT	BambuTx1755	9	PLGRKT|PB.25527.1	ENSG00000107020.9|23c0367e-28aa-45a0-bd37-ccc4d873c71c_ENSG00000107020.9	TRUE	FALSE	FALSE	TRUE
BambuGene271144		BambuTx2680		-	-	FALSE	FALSE	FALSE	FALSE
BambuGene271420		BambuTx2419		ZDHHC21|PB.25670.1	ENSG00000175893.11|73a38475-b176-41ba-bd08-20fc6174f7c5_ENSG00000175893.11	FALSE	FALSE	FALSE	FALSE
ENSG00000137076	TLN1	BambuTx1770	9	TLN1|PB.25819.8	ENSG00000137076.20|ENST00000314888.9	FALSE	TRUE	FALSE	TRUE
BambuGene272390		BambuTx1776		-	-	FALSE	FALSE	FALSE	FALSE
BambuGene272646		BambuTx1784		-	-	FALSE	FALSE	FALSE	FALSE
ENSG00000165092	ALDH1A1	BambuTx1790	9	ALDH1A1|PB.26073.3	ENSG00000165092.12|01e4412f-a5f3-45bd-93b8-6be65a4e3511_ENSG00000165092.12	FALSE	TRUE	FALSE	TRUE
ENSG00000224825	RORB-AS1	BambuTx1791	9	-	-	FALSE	FALSE	FALSE	FALSE
ENSG00000165115	KIF27	BambuTx1796	9	-	ENSG00000165115.14|c4284831-cec6-4c85-be38-ad1a61dd2c05_ENSG00000165115.14	FALSE	FALSE	FALSE	FALSE
BambuGene273988		BambuTx1800		SEMA4D|PB.26166.11	ENSG00000187764.11|b9a8dd41-fa84-41c9-88aa-48970e1a0d5b_ENSG00000187764.11	FALSE	FALSE	FALSE	FALSE
BambuGene275059		BambuTx1807		-	-	FALSE	FALSE	FALSE	FALSE
ENSG00000204173	LRRC37A5P	BambuTx1808	9	-	-	FALSE	FALSE	FALSE	FALSE
ENSG00000286112		BambuTx1821	9	SPOUT1|PB.26538.3	ENSG00000198917.12|ENST00000361256.9	FALSE	FALSE	FALSE	FALSE
ENSG00000198917	SPOUT1	BambuTx1822	9	SPOUT1|PB.26538.5	ENSG00000198917.12|8211193d-5bea-474f-916f-75049a3630bd_ENSG00000198917.12	TRUE	TRUE	TRUE	TRUE
BambuGene276752		BambuTx1825		NTNG2|PB.26590.1	-	FALSE	FALSE	FALSE	FALSE
ENSG00000159069	FBXW5	BambuTx1837	9	FBXW5|PB.26663.18	ENSG00000159069.13|29aa48eb-9b92-481d-b78a-afcaaca78e9a_ENSG00000159069.13	FALSE	FALSE	FALSE	FALSE
BambuGene277030		BambuTx1838		PTGDS|PB.26665.2	ENSG00000107317.12|249c8b0d-b27f-488e-8885-a7a842c91846_ENSG00000284341.1	FALSE	FALSE	FALSE	FALSE
ENSG00000274847	MAFIP	BambuTx1923	GL000194.1	-	-	FALSE	FALSE	FALSE	FALSE
ENSG00000274847	MAFIP	BambuTx1924	GL000194.1	-	-	FALSE	FALSE	FALSE	FALSE
BambuGene290099		BambuTx1940		-	-	FALSE	FALSE	FALSE	FALSE
BambuGene290099		BambuTx2703		-	-	FALSE	FALSE	FALSE	FALSE
BambuGene290099		BambuTx1941		-	-	FALSE	FALSE	FALSE	FALSE
BambuGene290008		BambuTx1937		-	-	FALSE	FALSE	FALSE	FALSE
ENSG00000273748		BambuTx1933	GL000219.1	-	-	FALSE	FALSE	FALSE	FALSE
ENSG00000273748		BambuTx1931	GL000219.1	-	-	FALSE	FALSE	FALSE	FALSE
BambuGene289811		BambuTx1930		-	-	FALSE	FALSE	FALSE	FALSE
BambuGene289811		BambuTx2702		-	-	FALSE	FALSE	FALSE	FALSE
BambuGene289828		BambuTx2701		-	-	FALSE	FALSE	FALSE	FALSE
BambuGene289490		BambuTx1919		-	-	FALSE	FALSE	FALSE	FALSE
BambuGene290247		BambuTx1943		-	-	FALSE	FALSE	FALSE	FALSE
BambuGene289949		BambuTx1935		-	-	FALSE	FALSE	FALSE	FALSE
BambuGene289949		BambuTx1936		-	-	FALSE	FALSE	FALSE	FALSE
BambuGene289952		BambuTx1934		-	-	FALSE	FALSE	FALSE	FALSE
ENSG00000210082	MT-RNR2	BambuTx1845	MT	MT-RNR2|PB.27677.50	chrM:1000_ENSG00000210082.2|5c2baf69-ddcf-4db9-9054-e43312c62ead	FALSE	FALSE	FALSE	FALSE
ENSG00000210082	MT-RNR2	BambuTx1846	MT	MT-RNR2|PB.27677.71	chrM:1000_ENSG00000210082.2|5c2baf69-ddcf-4db9-9054-e43312c62ead	FALSE	FALSE	FALSE	FALSE
ENSG00000210082	MT-RNR2	BambuTx1847	MT	MT-RNR2|PB.27677.3	chrM:1000_ENSG00000210082.2|5c2baf69-ddcf-4db9-9054-e43312c62ead	FALSE	FALSE	FALSE	FALSE
ENSG00000210082	MT-RNR2	BambuTx1848	MT	MT-RNR2|PB.27677.71	chrM:1000_ENSG00000210082.2|5c2baf69-ddcf-4db9-9054-e43312c62ead	FALSE	FALSE	FALSE	FALSE
ENSG00000210107	MT-TQ	BambuTx1850	MT	MT-ND1|PB.27677.76	chrM:1000|d5c15fee-617a-4e01-9823-c4da7555ad19	FALSE	FALSE	FALSE	FALSE
ENSG00000186312	CA5BP1	BambuTx1874	X	CA5BP1|PB.27819.2	ENSG00000169239.12|ffcad39c-305b-4121-904a-afe8688b2f57_ENSG00000169239.12	FALSE	TRUE	FALSE	TRUE
BambuGene280370		BambuTx1890		-	-	FALSE	FALSE	FALSE	FALSE
BambuGene280370		BambuTx1891		-	-	FALSE	FALSE	FALSE	FALSE
BambuGene280370		BambuTx1892		-	-	FALSE	FALSE	FALSE	FALSE
ENSG00000271147	ARMCX5-GPRASP2	BambuTx1902	X	ARMCX5-GPRASP2|PB.28372.2	ENSG00000271147.7|96730724-2bbb-4885-9d48-1215b165959f_ENSG00000271147.7	FALSE	FALSE	FALSE	FALSE
ENSG00000172465	TCEAL1	BambuTx1904	X	TCEAL1|PB.28389.1	ENSG00000196507.10|36d0fd38-b311-4e56-8539-08332ad3cfac	FALSE	FALSE	FALSE	FALSE
BambuGene281806		BambuTx1906		LAMP2|PB.28503.1	ENSG00000005893.15|ENST00000434600.6	FALSE	FALSE	FALSE	FALSE
ENSG00000260081	MRFAP1P1	BambuTx1910	X	-	-	FALSE	FALSE	FALSE	FALSE
ENSG00000178605	GTPBP6	BambuTx1868	X	GTPBP6|PB.27728.1	ENSG00000178605.13|ENST00000326153.9	FALSE	FALSE	FALSE	FALSE
ENSG00000184831	APOO	BambuTx1875	X	APOO|PB.27876.2	ENSG00000184831.13|1464f93f-b21d-412c-bf4b-7c6888ed9b7e_ENSG00000184831.13	TRUE	FALSE	FALSE	TRUE
ENSG00000069535	MAOB	BambuTx1879	X	MAOB|PB.27975.12	ENSG00000069535.13|ENST00000378069.4	FALSE	FALSE	FALSE	FALSE
BambuGene285108		BambuTx1882		RGN|PB.27998.1	ENSG00000130988.12|ENST00000397180.5	FALSE	FALSE	FALSE	FALSE
BambuGene285212		BambuTx1885		-	-	FALSE	FALSE	FALSE	FALSE
BambuGene286219		BambuTx1893		-	-	FALSE	FALSE	FALSE	FALSE
BambuGene286219		BambuTx1894		-	-	FALSE	FALSE	FALSE	FALSE
BambuGene286219		BambuTx1895		-	-	FALSE	FALSE	FALSE	FALSE
ENSG00000283178		BambuTx1896	X	-	-	FALSE	FALSE	FALSE	FALSE
ENSG00000182712	CMC4	BambuTx1911	X	-	ENSG00000214827.9|b07e1489-41d3-49e8-95ad-4fcb59bbd110_ENSG00000214827.9	FALSE	FALSE	FALSE	FALSE

## Sheet: Supplementary Table 3
	Supplementary Table 3: Summary statistics for overlap between high-confidence transcripts discovered in our study with transcripts discovered in Glinos et al. and Leung et al.
	Total in this study	Exclusive to this study	Found with Glinos	Found with Leung	Found with either	Found with both
New high-confidence transcripts from known nuclear genes	428	69.4% (297)	15.2% (65)	22.9% (98)	30.6% (131)	7.5% (32)
New high-confidence from known mitochondrial genes	5	100% (5)	0% (0)	0% (0)	0% (0)	0% (0)
New high-confidence from known new genes	267	98.1% (262)	0% (0)*	1.9% (5)	1.9% (5)	0% (0)*
							*Glinos did not report on new gene bodies

## Sheet: Supplementary Table 4
	Supplementary Table 4: Information for gel electrophoresis PCR experiments.
Gene Name	Gene ID	Transcript ID	Forward Primer	Reverse Primer	Product Length (Nucleotides)	Annealing Temperature (Celsius)	Cycles	Anneling time (s)	Validated through gel PCR (Yes/No)	Validate through RT-qPCR - only performed on those that failed gel PCR (Yes/No/NA)	Discovery Type
BambuGene144943	BambuGene144943	BambuTx1025	GCGGTGCTCAGTAATCCTCA	TTTGGCCTCTGACACATCCC	134	62	30	30	Yes	NA	New from new
IFNAR1	ENSG00000142166	BambuTx1138	CCTAATGCCCAAGAAATGCCC	TATGITGCCCTCAAGAGTTGT	124	61	30	30	Yes	NA	New from known
BambuGene8976	BambuGene8976	BambuTx123	GGCTTAGTGGGAGACCAGTT	AAGCCTACATGGTTGGTCAGG	170	59.5	30	30	Yes	NA	new from new
SLC26A1	ENSG00000145217	BambuTx1322	GGATCAGCACCTGGGGAAAA	AACAGCTTGCTAGGATACCCTTT	286	62	30	30	Yes	NA	New from known
BambuGene193658	BambuGene193658	BambuTx1323	CTCTGGAGGCAAAGTGACGG	GCCATTCAGCCAAGACTGGT	74	63	30	30	Yes	NA	new from new
NELFA	ENSG00000185049	BambuTx1324	CCGATTAGGACTGGCTGCTG	TTCTGTAGGATACGCAGCACTTT	483	61.5	30	30	Yes	NA	New from known
CPLX2	ENSG00000145920	BambuTx1473	TGTCTGCTTGTCTCTTTATGGA	AGCAGAGCAACAATGACACAG	109	59.5	30	30	No	No	new from known
CPLX2	ENSG00000145920	BambuTx1474	CTCTTTGTGTCTATGGACCATCCT	CTTTTGGTCAGGTTCAGGGGG	150	60	30	30	Yes	NA	new from known
BambuGene24639	BambuGene24639	BambuTx151	CTTGCCACCTGACATCCACA	ACCGAGCTGGACTCTGGTAA	185	61.5	30	30	Yes	NA	New from new
BambuGene246090	BambuGene246090	BambuTx1602	GAGCGGAAATGGGGATGGC	GCGATGCTCAAAGGCAACCT	126	66	30	30	Yes	NA	new from new
BambuGene237954	BambuGene237954	BambuTx1607	GCCCTTGGCACCTTTCTACT	TCGGGCCAGCATTCTACTTG	627	62	30	30	Yes	NA	new from new
BambuGene255619	BambuGene255619	BambuTx1711	GGGAGCTTTGGACTTGAACG	GGAAAACTGCCCCACAACTC	202	62	30	30	Yes	NA	New from new
TMOD1	ENSG00000136842	BambuTx1803	GCAAAGCTACCTCAGGATGGA	TGTGGAAGAGTGTGCCGTTT	616	62	30	30	No	Yes	new from known
MT-RNR2	ENSG00000210082	BambuTx1845	GCCTGGTGATAGCTGGTTGT	TGTGAAGTAGGCTATGGGTGT	178	58.5	30	30	Yes	NA	new spliced mitochondrial transcript
MT-RNR2	ENSG00000210082	BambuTx1847	GCATAATCACTTGTCCTAAACTACC	ATCATTTACGGGGGAAGGCG	417	58.5	30	30	Yes	NA	new spliced mitochondrial transcript
MT-TQ	ENSG00000210107	BambuTx1850	GAGTAGATGACGGGTTGGGC	CATACCCCCGATTCCGCTAC	171	60	30	30	No	NA	new spliced mitochondrial transcript
MT-TQ	ENSG00000210107	BambuTx1850	AGTGTGCCTGCAAAGATGGT	TATGACGCACTCTCCCCTGA	366	59	30	30	No	NA	new spliced mitochondrial transcript
MAOB	ENSG00000069535	BambuTx1879	AGCGCCATGAGCAACAAATG	GTCCCAGTGCTTTGGAGCTA	192	62	30	30	No	NA	New from known
MAOB	ENSG00000069535	BambuTx1879	CCAGAGACACCGACTGTAGA	TTAAGGCAAGTGACCTGTGGG	126	61	30	30	Yes	NA	new from known
BambuGene60732	BambuGene60732	BambuTx2506	TATTAGTGTGGGGAAGGGGCA	TCGCCGTCCGCTTTCCT	199	64.5	30	30	Yes	NA	New from new
WDR4	ENSG00000160193	BambuTx2603	ACCTGCTGTCCAGTGATGAAG	GTCCACGGATCGCACATAAG	110	59.5	30	30	No	Yes	new from known
BambuGene290099	BambuGene290099	BambuTx2703	TTCCTAACCCGAGCACCC	TGTCCTGTCCTCTGAACCCG	613	60	30	30	Yes	NA	New from new
BambuGene17443	BambuGene17443	BambuTx2710	TGGGTTGTTTGGCTGTCCTT	CCAAGGCTAATGCCTTCCCA	703	60	30	30	No	Yes	new from new
BambuGene125239	BambuGene125239	BambuTx2804	CACTGCTGTGACCTGACTGT	AGCACCAATATCCCAGCGTC	525	59.5	30	30	Yes	NA	New from new
PSENEN	ENSG00000205155	BambuTx2813	ATAGTGCTCACCTCCTGGCCT	CAGAGAACGTGGGACATGAAAAC	78	61.5	30	30	No	Yes	new from known
ENSG00000255122	ENSG00000255122	BambuTx2900	ATGTGGCTCAAGTTCGGGAG	TGTCCACTTCTTCCACGAGC	221	60	30	30	No	Yes	new from known
NAA16	ENSG00000172766	BambuTx458	TCCGGGTTCCTTATGTGTCTC	GCACAAAGCACCACCCGTAT	847	62	30	30	Yes	NA	new from known
BambuGene78599	BambuGene78599	BambuTx545	GTCGGGGACTAAAGCTGGAC	GCCTCGCTCGCCGCT	79	63	30	30	Yes	NA	new from new
MTHFS	ENSG00000136371	BambuTx594	CGATTGCTGATCTGTGCATGGTG	CCCAGTCGGTTGCCATGTTT	337	60	30	30	Yes	NA	new from known
PSENEN	ENSG00000205155	BambuTx860	CTCGCGCAAACGTCCATAAC	CCCAGGACAGGAGAAGTTGT	482	60	30	30	No	No	new from known
PSENEN	ENSG00000205155	BambuTx861	CTCGCGCAAACGTCCATAAC	ACAGGCTCCTTATCACCCAG	378	60	30	30	No	Yes	new from known
CAMKMT	ENSG00000143919	BambuTx956	GGGCGAGAATGTCACACGTT	TGGGGCAAATACCATCGCTT	399	60.5	30	30	Yes	NA	new from known
DGUOK	ENSG00000114956	BambuTx977	TGTGAATCGTGGGTGGGATG	CAAAGTGGAGCCAATGTTGC	170	60	30	30	No	Yes	new from known
DGUOK	ENSG00000114956	BambuTx978	CTTCTCCCCAGGCTCCACTT	TCAGAAAGTCAGGGAGCCCA	186	61	30	30	Yes	NA	new from known

## Sheet: Supplementary Table 5
	Supplementary Table 5: Information for three batches of RT-qPCR experiments.
Batch 1
Gene symbol	Gene ID	Transcript ID	Transcript/Gene classification	Forward Primer	Reverse Primer	RT-qPCR batch	Average number of cycles to reach threshold	Meets our validation threshold? (Less than 35 cycles to reach threshold)
SLC26A1	ENSG00000145217	BambuTx1322	new from known	GGA TCA GCA CCT GGG GAA AA	AACAGCTTGCTAGGATACCCTTT	1	23.2694	Yes
SLC26A1	ENSG00000145217	ENST00000361661	known	TGGTGTCCTGGGAGCAAAGTC	TGTGAGAGGTAGGCGGACAC	1	28.0419	Yes
SLC26A1	ENSG00000145217	ENST00000622731	known	TCTTTGCCTAACGTCGCTGA	AAGCTGTTTCTACCCCAGGAC	1	33.9039	Yes
MT-RNR2	ENSG00000210082	BambuTx1845	new spliced mitochondrial transcript	GCCTGGTGATAGCTGGTTGT	TGTGAAGTAGGCTATGGGTGT	1	20.8139	Yes
MT-RNR2	ENSG00000210082	BambuTx1847	new spliced mitochondrial transcript	GCATAATCACTTGTCCTAAACTACC	ATCATTTACGGGGGAAGGCG	1	14.8129	Yes
MT-RNR2	ENSG00000210082	ENST00000387347	known	CCACCTTACTACCAGACAACCTT	CAGGCTTATGCGGAGGAGAAT	1	8.98718	Yes
CYC1	ENSG00000179091	whole gene	housekeeping gene	AGCCTACAAGAAAGTTTGCCTAT	TCTTCTTCCGGTAGTGGATCTTGGC	1	17.7867	NA
Batch 2
MAOB	ENSG00000069535	whole gene	known	GTGAAGCAGTGTGGAGGCACAA	TTCACTCGGTCTCCAAGGAGGT	2		Yes
MAOB	ENSG00000069535	BambuTx1879	new from known	ATCGAGGCCCAGAAAACGGA	CCCAGCATTCAGGAATTTGCC	2		Yes
CYC1	ENSG00000179091	whole gene	housekeeping gene	AGCCTACAAGAAAGTTTGCCTAT	TCTTCTTCCGGTAGTGGATCTTGGC	2		NA
Batch 3
CPLX2	ENSG00000145920	BambuTx1473	new from known	TGTCTGCTTGTCTCTTTATGGA	AGCAGAGCAACAATGACACAG	3	39.2325	No
TMOD1	ENSG00000136842	BambuTx1803	new from known	GCAAAGCTACCTCAGGATGGA	TGTGGAAGAGTGTGCCGTTT	3	29.5971	Yes
WDR4	ENSG00000160193	BambuTx2603	new from known	ACCTGCTGTCCAGTGATGAAG	GTCCACGGATCGCACATAAG	3	34.5852	Yes
BambuGene17443	BambuGene17443	BambuTx2710	new from new	TGGGTTGTTTGGCTGTCCTT	CCAAGGCTAATGCCTTCCCA	3	23.2106	Yes
PSENEN	ENSG00000205155	BambuTx2813	new from known	ATAGTGCTCACCTCCTGGCCT	CAGAGAACGTGGGACATGAAAAC	3	29.7385	Yes
ENSG00000255122	ENSG00000255122	BambuTx2900	new from known	ATGTGGCTCAAGTTCGGGAG	TGTCCACTTCTTCCACGAGC	3	30.8702	Yes
PSENEN	ENSG00000205155	BambuTx860	new from known	CTCGCGCAAACGTCCATAAC	CCCAGGACAGGAGAAGTTGT	3	38.6329	No
PSENEN	ENSG00000205155	BambuTx861	new from known	CTCGCGCAAACGTCCATAAC	GACAGGCTCCTTATCACCCA	3	34.2184	No
DGUOK	ENSG00000114956	BambuTx977	new from known	TGTGAATCGTGGGTGGGATG	CAAAGTGGAGCCAATGTTGC	3	25.5115	Yes
CYC1	ENSG00000179091	whole gene	housekeeping gene	AGCCTACAAGAAAGTTTGCCTAT	TCTTCTTCCGGTAGTGGATCTTGGC	3	17.694	NA

## Sheet: Supplementary Table 6
	Supplementary Table 6: Quantification for new and known RNA isoforms from MAOB, SLC26A1, and MT-RNR2 using RT-qPCR.
Batch 1
SLC26A1
SLC26A1 (ENST00000361661)	Sample	ct SLC26A1 (ENST00000361661)	Gene Avg	ctCYC1	CT CYC1 Avg	SD of Gene CT	SD of CYC1 CT	SD of difference	SE of Difference	Delta CT	2^(-Delta_CT)	relative_abundance (%)
	1163	27.6618		17.4334						10.2284	0.00083355	4.40538
	1131	27.8134		17.8185						9.9949	0.000980021	3.70055
	1304	28.3605		17.4883						10.8723	0.00053348	2.90584
	1271	28.3353	28.0427	17.5035	17.5609	0.357915	0.174325	0.398111	0.0995277	10.8318	0.000548674	3.61551
	1218	27.9599		17.9194						10.0405	0.000949545	3.93139
	5295	27.9981		18.497						9.50112	0.00138	2.69854
	579	28.3188		17.8629						10.4559	0.000711977	4.26209
	1291	27.8872	28.041	17.7708	18.0125	0.190837	0.36449	0.411426	0.102857	10.1164	0.000900873	3.08278
	Total		28.0419		17.7867	0.265537	0.342935	0.433722	0.0542153	10.2552	0.000818259	3.52759
SLC26A1 (ENST00000622731)	Sample	ct SCL26A1 (ENST00000622731)	Gene Avg	ctCYC1	CT CYC1 Avg	SD of Gene CT	SD of CYC1 CT	SD of difference	SE of Difference	Delta CT	2^(-Delta_CT)	relative_abundance (%)
	1163	33.4578		17.4334						16.0244	1.5003e-05	0.0792919
	1131	34.6141		17.8185						16.7957	8.79011e-06	0.0331914
	1304	33.5255		17.4883						16.0372	1.48701e-05	0.0809967
	1271	33.5462	33.7859	17.5035	17.5609	0.553458	0.174325	0.580262	0.145066	16.0426	1.48144e-05	0.0976197
	1218	33.8495		17.9194						15.9301	1.60163e-05	0.066312
	5295	33.6607		18.497						15.1637	2.72433e-05	0.0532731
	579	34.6327		17.8629						16.7697	8.94965e-06	0.053575
	1291	33.9445	34.0218	17.7708	18.0125	0.423955	0.36449	0.559098	0.139774	16.1737	1.35283e-05	0.0462938
	Total		33.9039		17.7867	0.47351	0.342935	0.584651	0.0730814	16.1171	1.40687e-05	0.0606517
SLC26A1 (BambuTx1322)	Sample	ct SLC26A1 (BambuTx1322)	Gene Avg	ctCYC1	CT CYC1 Avg	SD of Gene CT	SD of CYC1 CT	SD of difference	SE of Difference	Delta CT	2^(-Delta_CT)	relative_abundance (%)
	1163	23.2234		17.4334						5.79005	0.0180726	95.5153
	1131	23.1121		17.8185						5.29368	0.0254943	96.2663
	1304	23.2994		17.4883						5.81112	0.0178105	97.0132
	1271	23.6002	23.3088	17.5035	17.5609	0.208955	0.174325	0.272124	0.068031	6.09669	0.0146121	96.2869
	1218	23.3499		17.9194						5.43052	0.0231874	96.0023
	5295	22.8267		18.497						4.32969	0.0497316	97.2482
	579	23.8301		17.8629						5.96723	0.015984	95.6843
	1291	22.9134	23.23	17.7708	18.0125	0.460961	0.36449	0.587655	0.146914	5.14263	0.0283084	96.8709
	Total		23.2694		17.7867	0.333991	0.342935	0.478701	0.0598376	5.4827	0.0223636	96.4118
MT-RNR2
MT-RNR2	Sample	ct MT-RNR2	Gene Avg	ctCYC1	CT CYC1 Avg	SD of Gene CT	SD of CYC1 CT	SD of difference	SE of Difference	Delta CT	2^(-Delta_CT)	relative_abundance (%)
	1163	10.2388		17.4334						-7.19452	146.476	98.0263
	1131	8.51394		17.8185						-9.30452	632.323	98.434
	1304	8.751		17.4883						-8.73726	426.752	98.1571
	1271	8.44679	8.98764	17.5035	17.5609	0.844279	0.174325	0.862088	0.215522	-9.05674	532.538	98.8377
	1218	8.93609		17.9194						-8.98328	506.101	97.0426
	5295	8.46328		18.497						-10.0337	1048.19	98.6999
	579	8.12305		17.8629						-9.73986	855.048	98.6664
	1291	10.4244	8.98671	17.7708	18.0125	1.0148	0.36449	1.07827	0.269569	-7.34638	162.734	97.3152
	Total		8.98718		17.7867	0.8642	0.342935	0.929756	0.11622	-8.79953	445.576	98.2409
MT-RNR2 (BambuTx1845)	Sample	ct MT-RNR2 (BambuTx1845)	Gene Avg	ctCYC1	CT CYC1 Avg	SD of Gene CT	SD of CYC1 CT	SD of difference	SE of Difference	Delta CT	2^(-Delta_CT)	relative_abundance (%)
	1163	21.7896		17.4334						4.35626	0.0488241	0.0326746
	1131	20.407		17.8185						2.58852	0.166256	0.0258811
	1304	20.6009		17.4883						3.1126	0.115615	0.0265926
	1271	20.515	20.8281	17.5035	17.5609	0.645893	0.174325	0.669005	0.167251	3.0115	0.124008	0.0230156
	1218	20.4202		17.9194						2.50079	0.17668	0.0338776
	5295	20.966		18.497						2.46909	0.180605	0.0170062
	579	20.3294		17.8629						2.46649	0.18093	0.0208781
	1291	21.4829	20.7996	17.7708	18.0125	0.535289	0.36449	0.647601	0.1619	3.71206	0.0763059	0.045631
	Total		20.8139		17.7867	0.549384	0.342935	0.647633	0.0809541	3.02716	0.122668	0.027046
MT-RNR2 (BambuTx1847)	Sample	ct MT-RNR2 (BambuTx1847)	Gene Avg	ctCYC1	CT CYC1 Avg	SD of Gene CT	SD of CYC1 CT	SD of difference	SE of Difference	Delta CT	2^(-Delta_CT)	relative_abundance (%)
	1163	15.8971		17.4334						-1.53625	2.90039	1.94103
	1131	14.512		17.8185						-3.30645	9.89329	1.54009
	1304	14.5071		17.4883						-2.9812	7.89645	1.81626
	1271	14.8857	14.9505	17.5035	17.5609	0.655543	0.174325	0.678326	0.169581	-2.61783	6.13827	1.13925
	1218	13.989		17.9194						-3.93042	15.2467	2.92348
	5295	14.7286		18.497						-3.76834	13.6265	1.2831
	579	14.3549		17.8629						-3.50797	11.3764	1.31276
	1291	15.6289	14.6754	17.7708	18.0125	0.70379	0.36449	0.792574	0.198143	-2.14187	4.41334	2.63918
	Total		14.8129		17.7867	0.646589	0.342935	0.731903	0.0914879	-2.97379	7.85599	1.73209
Batch 2
MAOB
BambuTx1879	Sample	ct MAOB (BambuTx1879)	Gene Avg	ctCYC1	CT CYC1 Avg	SD of Gene CT	SD of CYC1 CT	SD of difference	SE of Difference	Delta_CT	2^(-Delta_CT)	relative_abundance (%)
	1163	27.5142		17.0732						10.441	0.000719339	0.913784
	1131	28.2604		17.7484						10.5121	0.000684779	0.730554
	1304	28.3863		17.4347						10.9516	0.000504942	0.593737
	1271	26.6027	27.6909	17.2908	17.3868	0.821222	0.283185	0.868676	0.217169	9.31189	0.00157341	1.10036
	1218	27.5291		17.7429						9.78623	0.00113253	1.34703
	5295	27.5389		18.2486						9.29031	0.00159712	2.38141
	579	27.7808		17.7722						10.0086	0.00097078	0.865065
	1291	26.8906	27.4349	17.5092	17.8182	0.381043	0.357431	0.522447	0.130612	9.38144	0.00149935	2.86111
	Total		27.5629		17.6025	0.608267	0.358851	0.706231	0.0882789	9.96039	0.00100374	1.17011
MAOB (whole gene)	Sample	ct MAOB (whole gene)	Gene Avg	ctCYC1	CT CYC1 Avg	SD of Gene CT	SD of CYC1 CT	SD of difference	SE of Difference	Delta CT	2^(-Delta_CT)	relative_abundance (%)
	1163	20.7535		17.0732						3.68035	0.0780016	99.0862
	1131	21.1742		17.7484						3.42586	0.0930494	99.2694
	1304	20.9989		17.4347						3.56423	0.0845398	99.4063
	1271	20.1128	20.7599	17.2908	17.3868	0.464592	0.283185	0.544095	0.136024	2.82198	0.141417	98.8996
	1218	21.3346		17.7429						3.59172	0.0829441	98.653
	5295	22.1816		18.2486						3.93304	0.0654693	97.6186
	579	20.9404		17.7722						3.16813	0.11125	99.1349
	1291	21.8052	21.5655	17.5092	17.8182	0.541969	0.357431	0.64922	0.162305	4.29604	0.0509053	97.1389
	Total		21.1627		17.6025	0.635461	0.358851	0.729785	0.0912231	3.56017	0.0847779	98.8299

## Sheet: Supplementary Table 7
	Supplementary Table 7: Summary statistics from quantification for new and known RNA isoforms from MAOB, SLC26A1, and MT-RNR2 using RT-qPCR.
Normalized to CYC1 (Batch 1)
2^(-Delta_CT)
	Isoform
	Sample	SLC26A1 (ENST00000361661)	SCL26A1 (ENST00000622731)	SCL26A1 (BambuTx1322)	MT-RNR2	(MT-RNR2) BambuTx1845	(MT-RNR2) BambuTx1847
	1163	0.020224	0.000364009	0.438487	3553.87	1.18459	70.3707
	1131	0.0237777	0.00021327	0.618556	15341.7	4.03378	240.036
	1304	0.0129435	0.000360786	0.432128	10354.1	2.80511	191.588
	1271	0.0133122	0.000359433	0.354526	12920.7	3.00874	148.93
	1218	0.0230383	0.000388595	0.562583	12279.3	4.28669	369.922
	5295	0.0334822	0.00066099	1.20661	25431.6	4.38192	330.612
	579	0.0172743	0.000217141	0.387811	20745.6	4.38982	276.02
	1291	0.0218574	0.000328231	0.686831	3948.34	1.85137	107.078
	Mean	0.0207387	0.000361557	0.585942	13071.9	3.24275	216.82
	SD	0.00661554	0.000138542	0.276517	7546.71	1.23908	106.348
relative_abundance (%)	Isoform
	Sample	SLC26A1 (ENST00000361661)	SCL26A1 (ENST00000622731)	SCL26A1 (BambuTx1322)	MT-RNR2	(MT-RNR2) BambuTx1845	(MT-RNR2) BambuTx1847
	1163	4.40538	0.0792919	95.5153	98.0263	0.0326746	1.94103
	1131	3.70055	0.0331914	96.2663	98.434	0.0258811	1.54009
	1304	2.90584	0.0809967	97.0132	98.1571	0.0265926	1.81626
	1271	3.61551	0.0976197	96.2869	98.8377	0.0230156	1.13925
	1218	3.93139	0.066312	96.0023	97.0426	0.0338776	2.92348
	5295	2.69854	0.0532731	97.2482	98.6999	0.0170062	1.2831
	579	4.26209	0.053575	95.6843	98.6664	0.0208781	1.31276
	1291	3.08278	0.0462938	96.8709	97.3152	0.045631	2.63918
	Mean	3.57526	0.0638192	96.3609	98.1474	0.0281946	1.82439
	SD	0.628409	0.0211948	0.631169	0.661289	0.00902256	0.653623
Normalized to CYC1 (Batch 2)
2^(-Delta_CT)
	Isoform
	Sample	MAOB (whole gene)	MAOB (BambuTx1879)
	1163	0.0780016	0.000719339
	1131	0.0930494	0.000684779
	1304	0.0845398	0.000504942
	1271	0.141417	0.00157341
	1218	0.0829441	0.00113253
	5295	0.0654693	0.00159712
	579	0.11125	0.00097078
	1291	0.0509053	0.00149935
	Mean	0.0847779	0.00100374
	SD	0.0278746	0.000433945
relative_abundance (%)	Isoform
	Sample	MAOB (whole gene)	MAOB (BambuTx1879)
	1163	99.0862	0.913784
	1131	99.2694	0.730554
	1304	99.4063	0.593737
	1271	98.8996	1.10036
	1218	98.653	1.34703
	5295	97.6186	2.38141
	579	99.1349	0.865065
	1291	97.1389	2.86111
	Mean	98.8299	1.17011
	SD	0.827273	0.827273

## Sheet: Supplementary Table 8
	Supplementary Table 8: Number of counts from ROSMAP and GTEx data that were uniquely aligned to new transcripts discovered in our study.
chr	gene_id	gene_name	transcript_id	discovery_category	is_high-confidence (median CPM > 1 in our study)	total_unique_counts_ROSMAP_short-reads	total_unique_counts_GTEx_long-reads	total_unique_counts_SUM	at_least_one_unique_read_in_read_in_GTEx_or_ROSMAP	at_least_100_unique_reads_in_GTEx_or_ROSMAP
1	ENSG00000227232	WASH7P	BambuTx1	New from known	TRUE	90	0	90	TRUE	FALSE
1	ENSG00000227232	WASH7P	BambuTx2	New from known	FALSE	395	21	416	TRUE	TRUE
1	ENSG00000228794	LINC01128	BambuTx2704	New from known	FALSE	0	4	4	TRUE	FALSE
1	ENSG00000272438	ENSG00000272438	BambuTx1945	New from known	FALSE	58	1	59	TRUE	FALSE
1	ENSG00000217801	ENSG00000217801	BambuTx3	New from known	FALSE	1	0	1	TRUE	FALSE
1	BambuGene13173	BambuGene13173	BambuTx2705	New from new	FALSE	7	0	7	TRUE	FALSE
1	ENSG00000078808	SDF4	BambuTx4	New from known	FALSE	0	0	0	FALSE	FALSE
1	ENSG00000078808	SDF4	BambuTx5	New from known	TRUE	0	11	11	TRUE	FALSE
1	ENSG00000205116	TMEM88B	BambuTx1946	New from known	TRUE	52	6	58	TRUE	FALSE
1	ENSG00000284740	ENSG00000284740	BambuTx6	New from known	TRUE	93	24	117	TRUE	FALSE
1	ENSG00000272004	ENSG00000272004	BambuTx1947	New from known	FALSE	210	9	219	TRUE	TRUE
1	ENSG00000227775	ENSG00000227775	BambuTx2450	New from known	FALSE	101	3	104	TRUE	TRUE
1	BambuGene134	BambuGene134	BambuTx2451	New from new	FALSE	5	1	6	TRUE	FALSE
1	ENSG00000142609	CFAP74	BambuTx7	New from known	FALSE	10	5	15	TRUE	FALSE
1	BambuGene13287	BambuGene13287	BambuTx3360	New from new	FALSE	59	0	59	TRUE	FALSE
1	BambuGene165	BambuGene165	BambuTx8	New from new	FALSE	33	6	39	TRUE	FALSE
1	BambuGene13294	BambuGene13294	BambuTx3064	New from new	FALSE	5	0	5	TRUE	FALSE
1	BambuGene13311	BambuGene13311	BambuTx10	New from new	FALSE	33	8	41	TRUE	FALSE
1	BambuGene13311	BambuGene13311	BambuTx11	New from new	FALSE	100	7	107	TRUE	FALSE
1	BambuGene13311	BambuGene13311	BambuTx9	New from new	FALSE	7	1	8	TRUE	FALSE
1	ENSG00000226944	RNF207-AS1	BambuTx12	New from known	FALSE	952	11	963	TRUE	TRUE
1	ENSG00000269978	ENSG00000269978	BambuTx13	New from known	FALSE	1072	50	1122	TRUE	TRUE
1	BambuGene13582	BambuGene13582	BambuTx14	New from new	FALSE	8	1	9	TRUE	FALSE
1	ENSG00000231789	PIK3CD-AS2	BambuTx2706	New from known	FALSE	1	0	1	TRUE	FALSE
1	ENSG00000228150	ENSG00000228150	BambuTx15	New from known	FALSE	21	2	23	TRUE	FALSE
1	ENSG00000251503	CENPS-CORT	BambuTx16	New from known	FALSE	13	13	26	TRUE	FALSE
1	ENSG00000251503	CENPS-CORT	BambuTx17	New from known	TRUE	584	150	734	TRUE	TRUE
1	ENSG00000230337	EXOSC10-AS1	BambuTx18	New from known	FALSE	47	1	48	TRUE	FALSE
1	BambuGene14086	BambuGene14086	BambuTx1948	New from new	FALSE	0	0	0	FALSE	FALSE
1	ENSG00000272482	ENSG00000272482	BambuTx1949	New from known	FALSE	41	7	48	TRUE	FALSE
1	BambuGene14348	BambuGene14348	BambuTx19	New from new	FALSE	2	0	2	TRUE	FALSE
1	BambuGene1357	BambuGene1357	BambuTx1950	New from new	FALSE	356	1	357	TRUE	TRUE
1	ENSG00000234607	ENSG00000234607	BambuTx1951	New from known	FALSE	70	0	70	TRUE	FALSE
1	BambuGene14538	BambuGene14538	BambuTx2932	New from new	FALSE	3	0	3	TRUE	FALSE
1	ENSG00000224174	ENSG00000224174	BambuTx2452	New from known	FALSE	2	1	3	TRUE	FALSE
1	ENSG00000186301	MST1P2	BambuTx2453	New from known	FALSE	753	5	758	TRUE	TRUE
1	BambuGene14718	BambuGene14718	BambuTx1952	New from new	FALSE	7	0	7	TRUE	FALSE
1	BambuGene14747	BambuGene14747	BambuTx20	New from new	FALSE	37	2	39	TRUE	FALSE
1	BambuGene1602	BambuGene1602	BambuTx1953	New from new	FALSE	4157	18	4175	TRUE	TRUE
1	BambuGene14751	BambuGene14751	BambuTx21	New from new	FALSE	0	0	0	FALSE	FALSE
1	BambuGene1604	BambuGene1604	BambuTx2454	New from new	FALSE	2064	2	2066	TRUE	TRUE
1	BambuGene1642	BambuGene1642	BambuTx22	New from new	FALSE	0	0	0	FALSE	FALSE
1	BambuGene14810	BambuGene14810	BambuTx3162	New from new	FALSE	0	2	2	TRUE	FALSE
1	BambuGene14836	BambuGene14836	BambuTx23	New from new	FALSE	56	0	56	TRUE	FALSE
1	BambuGene14843	BambuGene14843	BambuTx3361	New from new	FALSE	13	0	13	TRUE	FALSE
1	ENSG00000127472	PLA2G5	BambuTx24	New from known	FALSE	266	14	280	TRUE	TRUE
1	ENSG00000187980	PLA2G2C	BambuTx25	New from known	FALSE	18	12	30	TRUE	FALSE
1	ENSG00000117245	KIF17	BambuTx26	New from known	TRUE	686	66	752	TRUE	TRUE
1	BambuGene1972	BambuGene1972	BambuTx1954	New from new	FALSE	6	3	9	TRUE	FALSE
1	ENSG00000276835	MIR6127	BambuTx1955	New from known	FALSE	5	0	5	TRUE	FALSE
1	ENSG00000173372	C1QA	BambuTx2707	New from known	TRUE	0	2	2	TRUE	FALSE
1	BambuGene15152	BambuGene15152	BambuTx2455	New from new	FALSE	0	0	0	FALSE	FALSE
1	BambuGene15264	BambuGene15264	BambuTx2708	New from new	TRUE	8	0	8	TRUE	FALSE
1	BambuGene15350	BambuGene15350	BambuTx3362	New from new	FALSE	3	0	3	TRUE	FALSE
1	BambuGene15400	BambuGene15400	BambuTx27	New from new	TRUE	0	2	2	TRUE	FALSE
1	ENSG00000284657	ENSG00000284657	BambuTx28	New from known	FALSE	16	4	20	TRUE	FALSE
1	BambuGene2342	BambuGene2342	BambuTx2456	New from new	FALSE	2	0	2	TRUE	FALSE
1	ENSG00000224183	SDHDP6	BambuTx29	New from known	FALSE	91	0	91	TRUE	FALSE
1	BambuGene15570	BambuGene15570	BambuTx2457	New from new	FALSE	15	0	15	TRUE	FALSE
1	BambuGene15583	BambuGene15583	BambuTx1956	New from new	FALSE	95	1	96	TRUE	FALSE
1	ENSG00000169442	CD52	BambuTx30	New from known	FALSE	0	0	0	FALSE	FALSE
1	BambuGene15617	BambuGene15617	BambuTx31	New from new	FALSE	71	34	105	TRUE	FALSE
1	ENSG00000142784	WDTC1	BambuTx32	New from known	FALSE	5382	110	5492	TRUE	TRUE
1	BambuGene15769	BambuGene15769	BambuTx33	New from new	FALSE	23	7	30	TRUE	FALSE
1	BambuGene15769	BambuGene15769	BambuTx34	New from new	FALSE	25	3	28	TRUE	FALSE
1	ENSG00000237429	ENSG00000237429	BambuTx35	New from known	FALSE	107	18	125	TRUE	TRUE
1	ENSG00000130775	THEMIS2	BambuTx36	New from known	TRUE	80	7	87	TRUE	FALSE
1	BambuGene15965	BambuGene15965	BambuTx37	New from new	FALSE	42	30	72	TRUE	FALSE
1	BambuGene15977	BambuGene15977	BambuTx3200	New from new	FALSE	11	1	12	TRUE	FALSE
1	ENSG00000229388	TAF12-DT	BambuTx38	New from known	FALSE	22	3	25	TRUE	FALSE
1	ENSG00000198492	YTHDF2	BambuTx39	New from known	TRUE	489	133	622	TRUE	TRUE
1	BambuGene16136	BambuGene16136	BambuTx40	New from new	FALSE	1293	6	1299	TRUE	TRUE
1	BambuGene16142	BambuGene16142	BambuTx41	New from new	TRUE	3	0	3	TRUE	FALSE
1	ENSG00000162512	SDC3	BambuTx42	New from known	TRUE	0	0	0	FALSE	FALSE
1	BambuGene3039	BambuGene3039	BambuTx44	New from new	FALSE	0	0	0	FALSE	FALSE
1	BambuGene3039	BambuGene3039	BambuTx43	New from new	TRUE	7	21	28	TRUE	FALSE
1	BambuGene3136	BambuGene3136	BambuTx3163	New from new	FALSE	0	1	1	TRUE	FALSE
1	BambuGene16382	BambuGene16382	BambuTx2458	New from new	FALSE	78	3	81	TRUE	FALSE
1	ENSG00000176261	ZBTB8OS	BambuTx45	New from known	TRUE	108	35	143	TRUE	TRUE
1	BambuGene16546	BambuGene16546	BambuTx2459	New from new	FALSE	657	0	657	TRUE	TRUE
1	BambuGene16680	BambuGene16680	BambuTx1957	New from new	FALSE	2058	2	2060	TRUE	TRUE
1	ENSG00000163879	DNALI1	BambuTx46	New from known	FALSE	20	43	63	TRUE	FALSE
1	ENSG00000224592	MIR3659HG	BambuTx47	New from known	FALSE	4	2	6	TRUE	FALSE
1	BambuGene16928	BambuGene16928	BambuTx48	New from new	FALSE	9	0	9	TRUE	FALSE
1	BambuGene16928	BambuGene16928	BambuTx49	New from new	FALSE	700	25	725	TRUE	TRUE
1	ENSG00000228436	RRAGC-DT	BambuTx50	New from known	FALSE	75	17	92	TRUE	FALSE
1	ENSG00000228436	RRAGC-DT	BambuTx51	New from known	FALSE	158	16	174	TRUE	TRUE
1	ENSG00000228436	RRAGC-DT	BambuTx52	New from known	FALSE	41	7	48	TRUE	FALSE
1	ENSG00000158315	RHBDL2	BambuTx1958	New from known	FALSE	1320	37	1357	TRUE	TRUE
1	BambuGene3831	BambuGene3831	BambuTx1959	New from new	FALSE	322	23	345	TRUE	TRUE
1	BambuGene3932	BambuGene3932	BambuTx53	New from new	FALSE	36	4	40	TRUE	FALSE
1	BambuGene3932	BambuGene3932	BambuTx54	New from new	FALSE	8	1	9	TRUE	FALSE
1	ENSG00000238287	EXO5-DT	BambuTx1960	New from known	FALSE	169	27	196	TRUE	TRUE
1	ENSG00000238287	EXO5-DT	BambuTx1961	New from known	FALSE	7	0	7	TRUE	FALSE
1	ENSG00000272145	NFYC-AS1	BambuTx1962	New from known	FALSE	358	11	369	TRUE	TRUE
1	BambuGene4024	BambuGene4024	BambuTx2709	New from new	FALSE	46	2	48	TRUE	FALSE
1	BambuGene4029	BambuGene4029	BambuTx3257	New from new	FALSE	8	0	8	TRUE	FALSE
1	ENSG00000066185	ZMYND12	BambuTx55	New from known	TRUE	223	26	249	TRUE	TRUE
1	ENSG00000234917	ENSG00000234917	BambuTx56	New from known	FALSE	299	19	318	TRUE	TRUE
1	ENSG00000179178	TMEM125	BambuTx57	New from known	TRUE	473	24	497	TRUE	TRUE
1	BambuGene17429	BambuGene17429	BambuTx2933	New from new	FALSE	101	0	101	TRUE	TRUE
1	BambuGene17433	BambuGene17433	BambuTx1963	New from new	FALSE	97	14	111	TRUE	FALSE
1	BambuGene17443	BambuGene17443	BambuTx2710	New from new	TRUE	372	0	372	TRUE	TRUE
1	ENSG00000142959	BEST4	BambuTx3065	New from known	FALSE	34	2	36	TRUE	FALSE
1	ENSG00000222009	BTBD19	BambuTx3308	New from known	FALSE	981	8	989	TRUE	TRUE
1	ENSG00000224805	LINC00853	BambuTx58	New from known	FALSE	208	11	219	TRUE	TRUE
1	ENSG00000162367	TAL1	BambuTx59	New from known	FALSE	41	1	42	TRUE	FALSE
1	BambuGene17825	BambuGene17825	BambuTx3066	New from new	FALSE	153	0	153	TRUE	TRUE
1	BambuGene4756	BambuGene4756	BambuTx2934	New from new	FALSE	0	0	0	FALSE	FALSE
1	ENSG00000182183	SHISAL2A	BambuTx2711	New from known	FALSE	9	0	9	TRUE	FALSE
1	ENSG00000162384	CZIB	BambuTx60	New from known	TRUE	380	16	396	TRUE	TRUE
1	ENSG00000225675	LRP8-DT	BambuTx3258	New from known	FALSE	4434	18	4452	TRUE	TRUE
1	BambuGene4943	BambuGene4943	BambuTx61	New from new	FALSE	46	9	55	TRUE	FALSE
1	ENSG00000081870	HSPB11	BambuTx62	New from known	FALSE	171	12	183	TRUE	TRUE
1	ENSG00000081870	HSPB11	BambuTx63	New from known	TRUE	1339	261	1600	TRUE	TRUE
1	ENSG00000116205	TCEANC2	BambuTx2712	New from known	FALSE	373	8	381	TRUE	TRUE
1	ENSG00000232245	ENSG00000232245	BambuTx1964	New from known	FALSE	122	2	124	TRUE	TRUE
1	BambuGene18432	BambuGene18432	BambuTx2460	New from new	FALSE	125	1	126	TRUE	TRUE
1	ENSG00000235545	DOCK7-DT	BambuTx2461	New from known	FALSE	74	0	74	TRUE	FALSE
1	ENSG00000235545	DOCK7-DT	BambuTx3067	New from known	FALSE	18	1	19	TRUE	FALSE
1	BambuGene5744	BambuGene5744	BambuTx64	New from new	TRUE	858	0	858	TRUE	TRUE
1	BambuGene5932	BambuGene5932	BambuTx65	New from new	TRUE	1934	31	1965	TRUE	TRUE
1	ENSG00000137965	IFI44	BambuTx1965	New from known	FALSE	2	5	7	TRUE	FALSE
1	BambuGene6013	BambuGene6013	BambuTx1966	New from new	FALSE	35	0	35	TRUE	FALSE
1	ENSG00000271576	PRKACB-DT	BambuTx67	New from known	FALSE	0	5	5	TRUE	FALSE
1	ENSG00000271576	PRKACB-DT	BambuTx66	New from known	FALSE	3	3	6	TRUE	FALSE
1	ENSG00000174021	GNG5	BambuTx68	New from known	TRUE	126	48	174	TRUE	TRUE
1	ENSG00000122432	SPATA1	BambuTx1967	New from known	FALSE	0	13	13	TRUE	FALSE
1	BambuGene19383	BambuGene19383	BambuTx2462	New from new	FALSE	1968	0	1968	TRUE	TRUE
1	BambuGene6210	BambuGene6210	BambuTx3309	New from new	FALSE	8	3	11	TRUE	FALSE
1	ENSG00000225446	LINC01763	BambuTx69	New from known	FALSE	36	6	42	TRUE	FALSE
1	BambuGene19554	BambuGene19554	BambuTx70	New from new	TRUE	6	0	6	TRUE	FALSE
1	ENSG00000172031	EPHX4	BambuTx2463	New from known	TRUE	1732	21	1753	TRUE	TRUE
1	BambuGene6524	BambuGene6524	BambuTx3068	New from new	FALSE	0	0	0	FALSE	FALSE
1	BambuGene6524	BambuGene6524	BambuTx1968	New from new	FALSE	1	3	4	TRUE	FALSE
1	ENSG00000287919	ENSG00000287919	BambuTx2464	New from known	FALSE	203	3	206	TRUE	TRUE
1	ENSG00000122481	RWDD3	BambuTx72	New from known	TRUE	512	38	550	TRUE	TRUE
1	ENSG00000122481	RWDD3	BambuTx71	New from known	TRUE	133	61	194	TRUE	TRUE
1	ENSG00000188641	DPYD	BambuTx73	New from known	TRUE	3238	17	3255	TRUE	TRUE
1	ENSG00000117543	DPH5	BambuTx74	New from known	FALSE	312	12	324	TRUE	TRUE
1	BambuGene6712	BambuGene6712	BambuTx75	New from new	FALSE	26	0	26	TRUE	FALSE
1	BambuGene20003	BambuGene20003	BambuTx1969	New from new	FALSE	4	0	4	TRUE	FALSE
1	BambuGene6764	BambuGene6764	BambuTx2713	New from new	FALSE	0	0	0	FALSE	FALSE
1	ENSG00000196427	NBPF4	BambuTx1970	New from known	FALSE	51	0	51	TRUE	FALSE
1	BambuGene6936	BambuGene6936	BambuTx76	New from new	FALSE	278	14	292	TRUE	TRUE
1	ENSG00000227963	RBM15-AS1	BambuTx1971	New from known	FALSE	154	2	156	TRUE	TRUE
1	ENSG00000224699	LAMTOR5-AS1	BambuTx3259	New from known	FALSE	0	0	0	FALSE	FALSE
1	BambuGene6979	BambuGene6979	BambuTx77	New from new	FALSE	1151	4	1155	TRUE	TRUE
1	ENSG00000173947	PIFO	BambuTx2465	New from known	FALSE	87	50	137	TRUE	FALSE
1	ENSG00000173947	PIFO	BambuTx1972	New from known	FALSE	245	5	250	TRUE	TRUE
1	BambuGene6987	BambuGene6987	BambuTx1973	New from new	FALSE	8	0	8	TRUE	FALSE
1	BambuGene20273	BambuGene20273	BambuTx78	New from new	FALSE	1203	0	1203	TRUE	TRUE
1	BambuGene20385	BambuGene20385	BambuTx3201	New from new	FALSE	27	0	27	TRUE	FALSE
1	BambuGene7129	BambuGene7129	BambuTx79	New from new	TRUE	31	0	31	TRUE	FALSE
1	ENSG00000134253	TRIM45	BambuTx1974	New from known	FALSE	0	1	1	TRUE	FALSE
1	ENSG00000239216	ENSG00000239216	BambuTx3363	New from known	FALSE	10	0	10	TRUE	FALSE
1	ENSG00000203855	HSD3BP4	BambuTx3364	New from known	FALSE	214	16	230	TRUE	TRUE
1	BambuGene20612	BambuGene20612	BambuTx80	New from new	FALSE	40	5	45	TRUE	FALSE
1	ENSG00000265808	SEC22B	BambuTx1975	New from known	FALSE	759	2	761	TRUE	TRUE
1	ENSG00000223804	ENSG00000223804	BambuTx1976	New from known	FALSE	2227	26	2253	TRUE	TRUE
1	ENSG00000223804	ENSG00000223804	BambuTx81	New from known	FALSE	1856	8	1864	TRUE	TRUE
1	BambuGene7376	BambuGene7376	BambuTx1977	New from new	FALSE	13	0	13	TRUE	FALSE
1	BambuGene7379	BambuGene7379	BambuTx82	New from new	FALSE	211	0	211	TRUE	TRUE
1	BambuGene20687	BambuGene20687	BambuTx2466	New from new	FALSE	3	0	3	TRUE	FALSE
1	BambuGene7450	BambuGene7450	BambuTx83	New from new	FALSE	1778	0	1778	TRUE	TRUE
1	ENSG00000277702	ENSG00000277702	BambuTx84	New from known	TRUE	2270	203	2473	TRUE	TRUE
1	ENSG00000277702	ENSG00000277702	BambuTx85	New from known	FALSE	571	40	611	TRUE	TRUE
1	ENSG00000232527	LINC02802	BambuTx86	New from known	FALSE	3674	46	3720	TRUE	TRUE
1	BambuGene7573	BambuGene7573	BambuTx87	New from new	FALSE	18	2	20	TRUE	FALSE
1	ENSG00000272419	LINC01145	BambuTx88	New from known	FALSE	565	71	636	TRUE	TRUE
1	ENSG00000277406	SEC22B4P	BambuTx89	New from known	FALSE	106	2	108	TRUE	TRUE
1	BambuGene7695	BambuGene7695	BambuTx2935	New from new	FALSE	75	1	76	TRUE	FALSE
1	ENSG00000180867	PDIA3P1	BambuTx91	New from known	FALSE	1418	11	1429	TRUE	TRUE
1	ENSG00000237188	ENSG00000237188	BambuTx90	New from known	FALSE	358	7	365	TRUE	TRUE
1	ENSG00000231551	PDE4DIPP6	BambuTx1978	New from known	FALSE	184	17	201	TRUE	TRUE
1	ENSG00000231551	PDE4DIPP6	BambuTx2467	New from known	FALSE	3418	17	3435	TRUE	TRUE
1	BambuGene20976	BambuGene20976	BambuTx92	New from new	FALSE	16	5	21	TRUE	FALSE
1	BambuGene7807	BambuGene7807	BambuTx2714	New from new	FALSE	613	3	616	TRUE	TRUE
1	ENSG00000272755	ENSG00000272755	BambuTx93	New from known	FALSE	848	12	860	TRUE	TRUE
1	ENSG00000274423	SEC22B2P	BambuTx2715	New from known	FALSE	47	1	48	TRUE	FALSE
1	ENSG00000272755	ENSG00000272755	BambuTx1979	New from known	FALSE	623	26	649	TRUE	TRUE
1	ENSG00000272755	ENSG00000272755	BambuTx94	New from known	FALSE	177	9	186	TRUE	TRUE
1	ENSG00000274423	SEC22B2P	BambuTx2716	New from known	FALSE	55	1	56	TRUE	FALSE
1	ENSG00000215861	ENSG00000215861	BambuTx95	New from known	TRUE	0	0	0	FALSE	FALSE
1	ENSG00000215861	ENSG00000215861	BambuTx96	New from known	FALSE	0	0	0	FALSE	FALSE
1	ENSG00000215861	ENSG00000215861	BambuTx97	New from known	TRUE	80	267	347	TRUE	TRUE
1	ENSG00000215861	ENSG00000215861	BambuTx98	New from known	TRUE	9	147	156	TRUE	TRUE
1	BambuGene21004	BambuGene21004	BambuTx99	New from new	TRUE	16275	85	16360	TRUE	TRUE
1	ENSG00000215861	ENSG00000215861	BambuTx100	New from known	TRUE	222	96	318	TRUE	TRUE
1	BambuGene7832	BambuGene7832	BambuTx2468	New from new	FALSE	54	10	64	TRUE	FALSE
1	ENSG00000277147	LINC00869	BambuTx101	New from known	TRUE	23	56	79	TRUE	FALSE
1	BambuGene21053	BambuGene21053	BambuTx2469	New from new	FALSE	52	3	55	TRUE	FALSE
1	ENSG00000118292	C1orf54	BambuTx102	New from known	FALSE	207	6	213	TRUE	TRUE
1	ENSG00000228126	FALEC	BambuTx103	New from known	TRUE	5748	65	5813	TRUE	TRUE
1	ENSG00000178796	RIIAD1	BambuTx104	New from known	FALSE	213	17	230	TRUE	TRUE
1	ENSG00000143450	OAZ3	BambuTx105	New from known	FALSE	74	2	76	TRUE	FALSE
1	BambuGene8200	BambuGene8200	BambuTx3365	New from new	FALSE	2	0	2	TRUE	FALSE
1	ENSG00000196754	S100A2	BambuTx106	New from known	FALSE	2	0	2	TRUE	FALSE
1	ENSG00000143554	SLC27A3	BambuTx107	New from known	TRUE	216	53	269	TRUE	TRUE
1	BambuGene8308	BambuGene8308	BambuTx108	New from new	FALSE	0	1	1	TRUE	FALSE
1	ENSG00000143543	JTB	BambuTx109	New from known	TRUE	2	76	78	TRUE	FALSE
1	BambuGene21559	BambuGene21559	BambuTx110	New from new	FALSE	30	1	31	TRUE	FALSE
1	BambuGene8445	BambuGene8445	BambuTx2470	New from new	FALSE	7	0	7	TRUE	FALSE
1	BambuGene8445	BambuGene8445	BambuTx111	New from new	FALSE	13	0	13	TRUE	FALSE
1	BambuGene8453	BambuGene8453	BambuTx112	New from new	FALSE	4	2	6	TRUE	FALSE
1	BambuGene8453	BambuGene8453	BambuTx113	New from new	FALSE	33	10	43	TRUE	FALSE
1	BambuGene8453	BambuGene8453	BambuTx114	New from new	FALSE	45	1	46	TRUE	FALSE
1	ENSG00000160688	FLAD1	BambuTx115	New from known	TRUE	580	98	678	TRUE	TRUE
1	ENSG00000287839	ENSG00000287839	BambuTx116	New from known	FALSE	225	2	227	TRUE	TRUE
1	ENSG00000203761	MSTO2P	BambuTx1980	New from known	FALSE	183	7	190	TRUE	TRUE
1	ENSG00000203761	MSTO2P	BambuTx1981	New from known	TRUE	0	1	1	TRUE	FALSE
1	ENSG00000198715	GLMP	BambuTx117	New from known	TRUE	242	29	271	TRUE	TRUE
1	ENSG00000272971	ENSG00000272971	BambuTx119	New from known	FALSE	397	69	466	TRUE	TRUE
1	ENSG00000272971	ENSG00000272971	BambuTx118	New from known	TRUE	92	49	141	TRUE	FALSE
1	ENSG00000272971	ENSG00000272971	BambuTx120	New from known	FALSE	83	25	108	TRUE	FALSE
1	ENSG00000272971	ENSG00000272971	BambuTx1982	New from known	FALSE	0	8	8	TRUE	FALSE
1	BambuGene8791	BambuGene8791	BambuTx3310	New from new	FALSE	201	0	201	TRUE	TRUE
1	ENSG00000288775	ENSG00000288775	BambuTx2717	New from known	FALSE	2	0	2	TRUE	FALSE
1	ENSG00000227741	ENSG00000227741	BambuTx121	New from known	FALSE	0	6	6	TRUE	FALSE
1	BambuGene22005	BambuGene22005	BambuTx1983	New from new	FALSE	4	0	4	TRUE	FALSE
1	ENSG00000224985	ENSG00000224985	BambuTx122	New from known	FALSE	69	3	72	TRUE	FALSE
1	BambuGene8976	BambuGene8976	BambuTx123	New from new	TRUE	19725	195	19920	TRUE	TRUE
1	BambuGene8983	BambuGene8983	BambuTx1984	New from new	FALSE	19	9	28	TRUE	FALSE
1	BambuGene8991	BambuGene8991	BambuTx124	New from new	FALSE	23	0	23	TRUE	FALSE
1	BambuGene9133	BambuGene9133	BambuTx2471	New from new	FALSE	1556	0	1556	TRUE	TRUE
1	BambuGene9225	BambuGene9225	BambuTx2472	New from new	FALSE	130	0	130	TRUE	TRUE
1	ENSG00000135845	PIGC	BambuTx125	New from known	TRUE	383	41	424	TRUE	TRUE
1	ENSG00000287697	ENSG00000287697	BambuTx126	New from known	FALSE	60	3	63	TRUE	FALSE
1	BambuGene22640	BambuGene22640	BambuTx127	New from new	FALSE	362	55	417	TRUE	TRUE
1	BambuGene9541	BambuGene9541	BambuTx3366	New from new	FALSE	12	0	12	TRUE	FALSE
1	BambuGene9655	BambuGene9655	BambuTx128	New from new	FALSE	151	0	151	TRUE	TRUE
1	ENSG00000230124	ACBD6	BambuTx1985	New from known	TRUE	102	8	110	TRUE	TRUE
1	BambuGene22807	BambuGene22807	BambuTx129	New from new	FALSE	8830	12	8842	TRUE	TRUE
1	BambuGene22865	BambuGene22865	BambuTx1987	New from new	FALSE	42	6	48	TRUE	FALSE
1	BambuGene22865	BambuGene22865	BambuTx130	New from new	FALSE	506	0	506	TRUE	TRUE
1	BambuGene22865	BambuGene22865	BambuTx1986	New from new	FALSE	30	9	39	TRUE	FALSE
1	BambuGene23011	BambuGene23011	BambuTx2473	New from new	TRUE	237	0	237	TRUE	TRUE
1	BambuGene23070	BambuGene23070	BambuTx2474	New from new	FALSE	1	0	1	TRUE	FALSE
1	BambuGene9994	BambuGene9994	BambuTx2475	New from new	FALSE	349	0	349	TRUE	TRUE
1	ENSG00000232212	LINC01701	BambuTx2476	New from known	FALSE	0	0	0	FALSE	FALSE
1	BambuGene23111	BambuGene23111	BambuTx3202	New from new	FALSE	0	0	0	FALSE	FALSE
1	ENSG00000237457	BRINP3-DT	BambuTx131	New from known	FALSE	237	20	257	TRUE	TRUE
1	ENSG00000237457	BRINP3-DT	BambuTx132	New from known	FALSE	403	28	431	TRUE	TRUE
1	ENSG00000237457	BRINP3-DT	BambuTx1988	New from known	FALSE	714	6	720	TRUE	TRUE
1	ENSG00000237457	BRINP3-DT	BambuTx133	New from known	TRUE	1040	17	1057	TRUE	TRUE
1	BambuGene10063	BambuGene10063	BambuTx2718	New from new	FALSE	272	0	272	TRUE	TRUE
1	ENSG00000290127	ENSG00000290127	BambuTx134	New from known	FALSE	9	1	10	TRUE	FALSE
1	ENSG00000203724	C1orf53	BambuTx135	New from known	FALSE	7	8	15	TRUE	FALSE
1	ENSG00000203724	C1orf53	BambuTx136	New from known	FALSE	25	11	36	TRUE	FALSE
1	ENSG00000203724	C1orf53	BambuTx137	New from known	TRUE	245	70	315	TRUE	TRUE
1	BambuGene23260	BambuGene23260	BambuTx2936	New from new	FALSE	0	0	0	FALSE	FALSE
1	BambuGene10287	BambuGene10287	BambuTx138	New from new	TRUE	78	22	100	TRUE	FALSE
1	BambuGene10293	BambuGene10293	BambuTx3367	New from new	FALSE	12	0	12	TRUE	FALSE
1	BambuGene23423	BambuGene23423	BambuTx2937	New from new	FALSE	3	1	4	TRUE	FALSE
1	BambuGene23434	BambuGene23434	BambuTx2938	New from new	FALSE	5	1	6	TRUE	FALSE
1	BambuGene23444	BambuGene23444	BambuTx3368	New from new	FALSE	1	0	1	TRUE	FALSE
1	BambuGene23462	BambuGene23462	BambuTx139	New from new	FALSE	615	8	623	TRUE	TRUE
1	BambuGene23514	BambuGene23514	BambuTx2477	New from new	FALSE	216	2	218	TRUE	TRUE
1	BambuGene23652	BambuGene23652	BambuTx3069	New from new	FALSE	1	0	1	TRUE	FALSE
1	BambuGene23652	BambuGene23652	BambuTx3164	New from new	FALSE	1	0	1	TRUE	FALSE
1	BambuGene23876	BambuGene23876	BambuTx1989	New from new	FALSE	1718	3	1721	TRUE	TRUE
1	BambuGene23959	BambuGene23959	BambuTx1990	New from new	FALSE	531	6	537	TRUE	TRUE
1	BambuGene23959	BambuGene23959	BambuTx141	New from new	FALSE	7	4	11	TRUE	FALSE
1	BambuGene23959	BambuGene23959	BambuTx140	New from new	FALSE	74	0	74	TRUE	FALSE
1	BambuGene10792	BambuGene10792	BambuTx142	New from new	TRUE	1750	1	1751	TRUE	TRUE
1	ENSG00000203706	SERTAD4-AS1	BambuTx143	New from known	FALSE	72	14	86	TRUE	FALSE
1	BambuGene24064	BambuGene24064	BambuTx1991	New from new	FALSE	6	0	6	TRUE	FALSE
1	BambuGene24110	BambuGene24110	BambuTx2719	New from new	FALSE	2	3	5	TRUE	FALSE
1	BambuGene24110	BambuGene24110	BambuTx144	New from new	FALSE	38	10	48	TRUE	FALSE
1	ENSG00000287033	ENSG00000287033	BambuTx145	New from known	FALSE	23	1	24	TRUE	FALSE
1	BambuGene24133	BambuGene24133	BambuTx2939	New from new	FALSE	2	0	2	TRUE	FALSE
1	ENSG00000287445	ENSG00000287445	BambuTx146	New from known	FALSE	83	0	83	TRUE	FALSE
1	ENSG00000287445	ENSG00000287445	BambuTx147	New from known	FALSE	38	0	38	TRUE	FALSE
1	ENSG00000228067	LINC01740	BambuTx1992	New from known	FALSE	80	2	82	TRUE	FALSE
1	ENSG00000123685	BATF3	BambuTx2478	New from known	FALSE	223	3	226	TRUE	TRUE
1	BambuGene24332	BambuGene24332	BambuTx2479	New from new	FALSE	1721	7	1728	TRUE	TRUE
1	BambuGene24353	BambuGene24353	BambuTx3369	New from new	FALSE	0	0	0	FALSE	FALSE
1	BambuGene24362	BambuGene24362	BambuTx1993	New from new	FALSE	314	2	316	TRUE	TRUE
1	BambuGene24378	BambuGene24378	BambuTx2720	New from new	FALSE	80	0	80	TRUE	FALSE
1	ENSG00000257551	HLX-AS1	BambuTx148	New from known	FALSE	12	6	18	TRUE	FALSE
1	BambuGene11412	BambuGene11412	BambuTx149	New from new	FALSE	16	3	19	TRUE	FALSE
1	BambuGene24602	BambuGene24602	BambuTx1994	New from new	FALSE	10	0	10	TRUE	FALSE
1	ENSG00000185495	SEPTIN7P13	BambuTx150	New from known	FALSE	181	53	234	TRUE	TRUE
1	BambuGene24639	BambuGene24639	BambuTx151	New from new	TRUE	32	0	32	TRUE	FALSE
1	ENSG00000242861	ENSG00000242861	BambuTx152	New from known	TRUE	12688	86	12774	TRUE	TRUE
1	ENSG00000272562	H3-3A-DT	BambuTx153	New from known	FALSE	5	9	14	TRUE	FALSE
1	ENSG00000272562	H3-3A-DT	BambuTx154	New from known	FALSE	1	13	14	TRUE	FALSE
1	BambuGene24793	BambuGene24793	BambuTx2480	New from new	FALSE	32	4	36	TRUE	FALSE
1	BambuGene11620	BambuGene11620	BambuTx3311	New from new	FALSE	1	0	1	TRUE	FALSE
1	BambuGene11683	BambuGene11683	BambuTx2721	New from new	FALSE	4	0	4	TRUE	FALSE
1	BambuGene24880	BambuGene24880	BambuTx3070	New from new	FALSE	4	0	4	TRUE	FALSE
1	BambuGene24887	BambuGene24887	BambuTx3260	New from new	FALSE	8	0	8	TRUE	FALSE
1	ENSG00000280157	ENSG00000280157	BambuTx3071	New from known	FALSE	361	0	361	TRUE	TRUE
1	BambuGene11796	BambuGene11796	BambuTx155	New from new	TRUE	484	0	484	TRUE	TRUE
1	ENSG00000233920	ENSG00000233920	BambuTx156	New from known	FALSE	68	2	70	TRUE	FALSE
1	BambuGene25034	BambuGene25034	BambuTx157	New from new	FALSE	15	0	15	TRUE	FALSE
1	BambuGene11926	BambuGene11926	BambuTx2481	New from new	FALSE	9	0	9	TRUE	FALSE
1	ENSG00000244137	ENSG00000244137	BambuTx158	New from known	TRUE	2852	37	2889	TRUE	TRUE
1	BambuGene25118	BambuGene25118	BambuTx2722	New from new	FALSE	48	0	48	TRUE	FALSE
1	ENSG00000287856	ENSG00000287856	BambuTx2723	New from known	FALSE	5	0	5	TRUE	FALSE
1	BambuGene25223	BambuGene25223	BambuTx2482	New from new	TRUE	1594	19	1613	TRUE	TRUE
1	ENSG00000231663	COA6-AS1	BambuTx1995	New from known	FALSE	12	1	13	TRUE	FALSE
1	ENSG00000231768	LINC01354	BambuTx159	New from known	FALSE	45	3	48	TRUE	FALSE
1	ENSG00000287633	ENSG00000287633	BambuTx1996	New from known	FALSE	2	0	2	TRUE	FALSE
1	ENSG00000238005	LNCATV	BambuTx2724	New from known	FALSE	6	0	6	TRUE	FALSE
1	ENSG00000188739	RBM34	BambuTx160	New from known	TRUE	97	106	203	TRUE	TRUE
1	ENSG00000285053	TBCE	BambuTx161	New from known	FALSE	446	7	453	TRUE	TRUE
1	ENSG00000168243	GNG4	BambuTx162	New from known	FALSE	874	24	898	TRUE	TRUE
1	BambuGene25547	BambuGene25547	BambuTx163	New from new	FALSE	383	3	386	TRUE	TRUE
1	BambuGene12506	BambuGene12506	BambuTx2483	New from new	FALSE	6643	0	6643	TRUE	TRUE
1	BambuGene25638	BambuGene25638	BambuTx3261	New from new	FALSE	3	0	3	TRUE	FALSE
1	ENSG00000272195	ENSG00000272195	BambuTx164	New from known	FALSE	830	19	849	TRUE	TRUE
1	BambuGene26108	BambuGene26108	BambuTx2484	New from new	FALSE	359	0	359	TRUE	TRUE
1	BambuGene12913	BambuGene12913	BambuTx165	New from new	FALSE	528	0	528	TRUE	TRUE
1	BambuGene12923	BambuGene12923	BambuTx166	New from new	FALSE	5	0	5	TRUE	FALSE
1	BambuGene12923	BambuGene12923	BambuTx3165	New from new	FALSE	9	0	9	TRUE	FALSE
1	BambuGene26121	BambuGene26121	BambuTx2485	New from new	FALSE	24	0	24	TRUE	FALSE
1	BambuGene26174	BambuGene26174	BambuTx3166	New from new	TRUE	109	1	110	TRUE	TRUE
1	BambuGene26183	BambuGene26183	BambuTx1997	New from new	FALSE	9	0	9	TRUE	FALSE
1	BambuGene12996	BambuGene12996	BambuTx3072	New from new	FALSE	128	0	128	TRUE	TRUE
1	ENSG00000286747	ENSG00000286747	BambuTx167	New from known	FALSE	592	4	596	TRUE	TRUE
1	ENSG00000196418	ZNF124	BambuTx168	New from known	FALSE	193	1	194	TRUE	TRUE
1	ENSG00000227671	ZNF731P	BambuTx169	New from known	FALSE	6133	15	6148	TRUE	TRUE
1	BambuGene13075	BambuGene13075	BambuTx170	New from new	FALSE	44	0	44	TRUE	FALSE
1	ENSG00000196071	OR2L13	BambuTx171	New from known	FALSE	784	12	796	TRUE	TRUE
1	BambuGene26268	BambuGene26268	BambuTx3262	New from new	FALSE	1	0	1	TRUE	FALSE
1	BambuGene26268	BambuGene26268	BambuTx2725	New from new	FALSE	18	0	18	TRUE	FALSE
1	BambuGene26268	BambuGene26268	BambuTx2726	New from new	FALSE	18	0	18	TRUE	FALSE
1	BambuGene26268	BambuGene26268	BambuTx2727	New from new	FALSE	343	0	343	TRUE	TRUE
1	ENSG00000259823	LYPD8	BambuTx172	New from known	TRUE	302	46	348	TRUE	TRUE
1	ENSG00000233084	RPL23AP25	BambuTx173	New from known	FALSE	126	7	133	TRUE	TRUE
1	ENSG00000233084	RPL23AP25	BambuTx174	New from known	FALSE	125	10	135	TRUE	TRUE
10	BambuGene33516	BambuGene33516	BambuTx3073	New from new	FALSE	242	0	242	TRUE	TRUE
10	BambuGene26329	BambuGene26329	BambuTx2728	New from new	FALSE	233	0	233	TRUE	TRUE
10	ENSG00000287043	ENSG00000287043	BambuTx1998	New from known	FALSE	1899	5	1904	TRUE	TRUE
10	BambuGene26363	BambuGene26363	BambuTx175	New from new	FALSE	28	2	30	TRUE	FALSE
10	BambuGene33610	BambuGene33610	BambuTx2940	New from new	FALSE	41	0	41	TRUE	FALSE
10	BambuGene26366	BambuGene26366	BambuTx2942	New from new	FALSE	40	0	40	TRUE	FALSE
10	BambuGene26366	BambuGene26366	BambuTx2941	New from new	FALSE	1	0	1	TRUE	FALSE
10	ENSG00000205696	ADARB2-AS1	BambuTx177	New from known	FALSE	367	7	374	TRUE	TRUE
10	ENSG00000205696	ADARB2-AS1	BambuTx176	New from known	TRUE	740	27	767	TRUE	TRUE
10	BambuGene26379	BambuGene26379	BambuTx1999	New from new	FALSE	80	80	160	TRUE	FALSE
10	BambuGene33631	BambuGene33631	BambuTx2000	New from new	FALSE	3368	29	3397	TRUE	TRUE
10	ENSG00000234170	LINC02645	BambuTx3263	New from known	FALSE	35	0	35	TRUE	FALSE
10	BambuGene33680	BambuGene33680	BambuTx2486	New from new	FALSE	53	0	53	TRUE	FALSE
10	ENSG00000226762	LINC02668	BambuTx178	New from known	FALSE	495	90	585	TRUE	TRUE
10	BambuGene26452	BambuGene26452	BambuTx2487	New from new	FALSE	19	1	20	TRUE	FALSE
10	BambuGene26458	BambuGene26458	BambuTx179	New from new	FALSE	63	28	91	TRUE	FALSE
10	BambuGene26471	BambuGene26471	BambuTx180	New from new	TRUE	6408	1	6409	TRUE	TRUE
10	BambuGene26475	BambuGene26475	BambuTx181	New from new	TRUE	4928	0	4928	TRUE	TRUE
10	BambuGene33702	BambuGene33702	BambuTx182	New from new	FALSE	40	0	40	TRUE	FALSE
10	ENSG00000196372	ASB13	BambuTx2729	New from known	FALSE	2685	0	2685	TRUE	TRUE
10	BambuGene33787	BambuGene33787	BambuTx3167	New from new	FALSE	3	0	3	TRUE	FALSE
10	BambuGene33792	BambuGene33792	BambuTx2943	New from new	FALSE	1	0	1	TRUE	FALSE
10	ENSG00000232807	ENSG00000232807	BambuTx2001	New from known	FALSE	3	1	4	TRUE	FALSE
10	ENSG00000215244	LINC02649	BambuTx2002	New from known	FALSE	20	1	21	TRUE	FALSE
10	BambuGene26705	BambuGene26705	BambuTx3370	New from new	FALSE	40	0	40	TRUE	FALSE
10	BambuGene33998	BambuGene33998	BambuTx183	New from new	TRUE	0	0	0	FALSE	FALSE
10	BambuGene26821	BambuGene26821	BambuTx2730	New from new	FALSE	1683	5	1688	TRUE	TRUE
10	ENSG00000271046	ENSG00000271046	BambuTx3312	New from known	FALSE	65	0	65	TRUE	FALSE
10	BambuGene34254	BambuGene34254	BambuTx3371	New from new	FALSE	4	0	4	TRUE	FALSE
10	ENSG00000152455	SUV39H2	BambuTx184	New from known	FALSE	27	1	28	TRUE	FALSE
10	BambuGene34716	BambuGene34716	BambuTx2003	New from new	TRUE	170	0	170	TRUE	TRUE
10	BambuGene27649	BambuGene27649	BambuTx2488	New from new	FALSE	0	0	0	FALSE	FALSE
10	BambuGene27649	BambuGene27649	BambuTx185	New from new	FALSE	1	0	1	TRUE	FALSE
10	BambuGene34923	BambuGene34923	BambuTx3372	New from new	FALSE	441	7	448	TRUE	TRUE
10	BambuGene27815	BambuGene27815	BambuTx186	New from new	FALSE	37	0	37	TRUE	FALSE
10	BambuGene27830	BambuGene27830	BambuTx2004	New from new	FALSE	34	0	34	TRUE	FALSE
10	ENSG00000286924	ENSG00000286924	BambuTx187	New from known	FALSE	429	30	459	TRUE	TRUE
10	BambuGene35063	BambuGene35063	BambuTx2005	New from new	FALSE	28	0	28	TRUE	FALSE
10	ENSG00000273107	ENSG00000273107	BambuTx188	New from known	TRUE	573	48	621	TRUE	TRUE
10	ENSG00000283709	FAM238C	BambuTx189	New from known	FALSE	27	8	35	TRUE	FALSE
10	ENSG00000224597	SVIL-AS1	BambuTx2944	New from known	FALSE	29605	8	29613	TRUE	TRUE
10	BambuGene28315	BambuGene28315	BambuTx2489	New from new	FALSE	0	36	36	TRUE	FALSE
10	ENSG00000237036	ZEB1-AS1	BambuTx190	New from known	FALSE	21	15	36	TRUE	FALSE
10	ENSG00000237036	ZEB1-AS1	BambuTx191	New from known	FALSE	18	1	19	TRUE	FALSE
10	BambuGene35831	BambuGene35831	BambuTx3074	New from new	FALSE	262	2	264	TRUE	TRUE
10	BambuGene28695	BambuGene28695	BambuTx192	New from new	FALSE	24	0	24	TRUE	FALSE
10	BambuGene28802	BambuGene28802	BambuTx3313	New from new	FALSE	1176	0	1176	TRUE	TRUE
10	ENSG00000285884	ENSG00000285884	BambuTx193	New from known	TRUE	322	12	334	TRUE	TRUE
10	BambuGene36197	BambuGene36197	BambuTx2006	New from new	FALSE	122	0	122	TRUE	TRUE
10	ENSG00000224265	LINC02633	BambuTx194	New from known	FALSE	7	1	8	TRUE	FALSE
10	ENSG00000243660	ZNF487	BambuTx2007	New from known	FALSE	41	9	50	TRUE	FALSE
10	ENSG00000243660	ZNF487	BambuTx195	New from known	FALSE	64	30	94	TRUE	FALSE
10	BambuGene28990	BambuGene28990	BambuTx196	New from new	FALSE	331	27	358	TRUE	TRUE
10	BambuGene36284	BambuGene36284	BambuTx2731	New from new	FALSE	50	0	50	TRUE	FALSE
10	ENSG00000285294	LINC00842	BambuTx3264	New from known	FALSE	62	2	64	TRUE	FALSE
10	ENSG00000231187	SYT15-AS1	BambuTx197	New from known	FALSE	244	17	261	TRUE	TRUE
10	ENSG00000265366	GLUD1P2	BambuTx2008	New from known	FALSE	1148	6	1154	TRUE	TRUE
10	BambuGene29177	BambuGene29177	BambuTx199	New from new	FALSE	202	9	211	TRUE	TRUE
10	BambuGene29177	BambuGene29177	BambuTx198	New from new	FALSE	1646	6	1652	TRUE	TRUE
10	BambuGene36504	BambuGene36504	BambuTx2009	New from new	FALSE	3	0	3	TRUE	FALSE
10	BambuGene29242	BambuGene29242	BambuTx3075	New from new	FALSE	11	1	12	TRUE	FALSE
10	ENSG00000223502	ENSG00000223502	BambuTx200	New from known	FALSE	41	14	55	TRUE	FALSE
10	BambuGene36619	BambuGene36619	BambuTx2945	New from new	FALSE	12	0	12	TRUE	FALSE
10	BambuGene29396	BambuGene29396	BambuTx3373	New from new	FALSE	4	0	4	TRUE	FALSE
10	BambuGene29407	BambuGene29407	BambuTx201	New from new	FALSE	1279	0	1279	TRUE	TRUE
10	BambuGene36703	BambuGene36703	BambuTx202	New from new	FALSE	156	0	156	TRUE	TRUE
10	BambuGene29433	BambuGene29433	BambuTx2490	New from new	FALSE	13	0	13	TRUE	FALSE
10	BambuGene29436	BambuGene29436	BambuTx203	New from new	TRUE	19	0	19	TRUE	FALSE
10	ENSG00000170312	CDK1	BambuTx204	New from known	FALSE	3	3	6	TRUE	FALSE
10	ENSG00000183346	CABCOCO1	BambuTx205	New from known	FALSE	32	10	42	TRUE	FALSE
10	ENSG00000138336	TET1	BambuTx206	New from known	FALSE	952	0	952	TRUE	TRUE
10	BambuGene37107	BambuGene37107	BambuTx2732	New from new	FALSE	0	136	136	TRUE	TRUE
10	BambuGene37127	BambuGene37127	BambuTx2491	New from new	FALSE	212	1	213	TRUE	TRUE
10	ENSG00000236154	ENSG00000236154	BambuTx207	New from known	FALSE	70	5	75	TRUE	FALSE
10	ENSG00000171224	FAM241B	BambuTx208	New from known	TRUE	92	50	142	TRUE	FALSE
10	BambuGene29912	BambuGene29912	BambuTx2492	New from new	FALSE	0	0	0	FALSE	FALSE
10	ENSG00000166228	PCBD1	BambuTx209	New from known	TRUE	349	81	430	TRUE	TRUE
10	BambuGene29983	BambuGene29983	BambuTx2010	New from new	FALSE	175	0	175	TRUE	TRUE
10	BambuGene30019	BambuGene30019	BambuTx2733	New from new	FALSE	1614	2	1616	TRUE	TRUE
10	ENSG00000138303	ASCC1	BambuTx210	New from known	TRUE	0	16	16	TRUE	FALSE
10	ENSG00000166295	ANAPC16	BambuTx211	New from known	TRUE	1176	159	1335	TRUE	TRUE
10	ENSG00000166295	ANAPC16	BambuTx212	New from known	TRUE	2217	218	2435	TRUE	TRUE
10	ENSG00000289506	ENSG00000289506	BambuTx213	New from known	FALSE	41	4	45	TRUE	FALSE
10	ENSG00000148719	DNAJB12	BambuTx214	New from known	TRUE	1	40	41	TRUE	FALSE
10	ENSG00000279088	ENSG00000279088	BambuTx215	New from known	TRUE	192	70	262	TRUE	TRUE
10	ENSG00000185009	AP3M1	BambuTx216	New from known	FALSE	3	0	3	TRUE	FALSE
10	ENSG00000273248	ENSG00000273248	BambuTx217	New from known	FALSE	6	2	8	TRUE	FALSE
10	ENSG00000148655	LRMDA	BambuTx218	New from known	TRUE	1336	185	1521	TRUE	TRUE
10	BambuGene30464	BambuGene30464	BambuTx219	New from new	TRUE	54	24	78	TRUE	FALSE
10	ENSG00000233871	DLG5-AS1	BambuTx221	New from known	FALSE	17	6	23	TRUE	FALSE
10	ENSG00000233871	DLG5-AS1	BambuTx220	New from known	TRUE	113	16	129	TRUE	TRUE
10	ENSG00000282863	ENSG00000282863	BambuTx2011	New from known	FALSE	691	18	709	TRUE	TRUE
10	BambuGene30707	BambuGene30707	BambuTx2493	New from new	FALSE	5	0	5	TRUE	FALSE
10	ENSG00000229404	LINC00858	BambuTx222	New from known	FALSE	38	0	38	TRUE	FALSE
10	BambuGene38168	BambuGene38168	BambuTx223	New from new	TRUE	8	19	27	TRUE	FALSE
10	ENSG00000223482	NUTM2A-AS1	BambuTx224	New from known	TRUE	353	63	416	TRUE	TRUE
10	BambuGene30904	BambuGene30904	BambuTx225	New from new	FALSE	12	0	12	TRUE	FALSE
10	BambuGene30904	BambuGene30904	BambuTx2946	New from new	FALSE	10	2	12	TRUE	FALSE
10	ENSG00000273124	ENSG00000273124	BambuTx226	New from known	FALSE	206	28	234	TRUE	TRUE
10	ENSG00000273124	ENSG00000273124	BambuTx227	New from known	FALSE	339	12	351	TRUE	TRUE
10	ENSG00000273124	ENSG00000273124	BambuTx228	New from known	FALSE	437	21	458	TRUE	TRUE
10	BambuGene30981	BambuGene30981	BambuTx3374	New from new	FALSE	2722	1	2723	TRUE	TRUE
10	BambuGene30989	BambuGene30989	BambuTx230	New from new	FALSE	1117	1	1118	TRUE	TRUE
10	BambuGene30989	BambuGene30989	BambuTx229	New from new	FALSE	1304	50	1354	TRUE	TRUE
10	BambuGene30989	BambuGene30989	BambuTx2012	New from new	FALSE	11	1	12	TRUE	FALSE
10	BambuGene30989	BambuGene30989	BambuTx231	New from new	FALSE	167	8	175	TRUE	TRUE
10	BambuGene31041	BambuGene31041	BambuTx232	New from new	FALSE	127	14	141	TRUE	TRUE
10	BambuGene31104	BambuGene31104	BambuTx3314	New from new	FALSE	36	1	37	TRUE	FALSE
10	BambuGene38445	BambuGene38445	BambuTx2013	New from new	FALSE	114	0	114	TRUE	TRUE
10	BambuGene38536	BambuGene38536	BambuTx2014	New from new	FALSE	800	30	830	TRUE	TRUE
10	BambuGene38536	BambuGene38536	BambuTx233	New from new	FALSE	135	7	142	TRUE	TRUE
10	BambuGene31206	BambuGene31206	BambuTx234	New from new	FALSE	15059	2	15061	TRUE	TRUE
10	BambuGene38607	BambuGene38607	BambuTx3168	New from new	FALSE	8	1	9	TRUE	FALSE
10	BambuGene31253	BambuGene31253	BambuTx235	New from new	FALSE	63	0	63	TRUE	FALSE
10	BambuGene31274	BambuGene31274	BambuTx3076	New from new	FALSE	129	18	147	TRUE	TRUE
10	BambuGene38763	BambuGene38763	BambuTx3077	New from new	FALSE	12424	0	12424	TRUE	TRUE
10	BambuGene31488	BambuGene31488	BambuTx236	New from new	FALSE	547	0	547	TRUE	TRUE
10	ENSG00000227356	GOLGA7B-DT	BambuTx2734	New from known	FALSE	32	6	38	TRUE	FALSE
10	BambuGene31551	BambuGene31551	BambuTx2015	New from new	FALSE	126	5	131	TRUE	TRUE
10	ENSG00000229278	ENSG00000229278	BambuTx237	New from known	FALSE	43	4	47	TRUE	FALSE
10	BambuGene31652	BambuGene31652	BambuTx2947	New from new	FALSE	15	1	16	TRUE	FALSE
10	ENSG00000095485	CWF19L1	BambuTx238	New from known	FALSE	0	1	1	TRUE	FALSE
10	BambuGene38965	BambuGene38965	BambuTx2494	New from new	FALSE	31	0	31	TRUE	FALSE
10	BambuGene38973	BambuGene38973	BambuTx2735	New from new	FALSE	0	0	0	FALSE	FALSE
10	BambuGene31874	BambuGene31874	BambuTx239	New from new	FALSE	2	1	3	TRUE	FALSE
10	ENSG00000107874	CUEDC2	BambuTx240	New from known	TRUE	228	60	288	TRUE	TRUE
10	BambuGene32187	BambuGene32187	BambuTx241	New from new	FALSE	6	1	7	TRUE	FALSE
10	BambuGene32187	BambuGene32187	BambuTx2016	New from new	FALSE	25	1	26	TRUE	FALSE
10	ENSG00000289745	ENSG00000289745	BambuTx2495	New from known	FALSE	123	12	135	TRUE	TRUE
10	BambuGene39407	BambuGene39407	BambuTx2736	New from new	FALSE	147	2	149	TRUE	TRUE
10	BambuGene39415	BambuGene39415	BambuTx2948	New from new	FALSE	1	3	4	TRUE	FALSE
10	BambuGene39591	BambuGene39591	BambuTx242	New from new	FALSE	69	13	82	TRUE	FALSE
10	BambuGene39605	BambuGene39605	BambuTx3169	New from new	FALSE	1	0	1	TRUE	FALSE
10	ENSG00000023041	ZDHHC6	BambuTx243	New from known	FALSE	839	0	839	TRUE	TRUE
10	ENSG00000233547	ENSG00000233547	BambuTx2737	New from known	FALSE	6	0	6	TRUE	FALSE
10	BambuGene32574	BambuGene32574	BambuTx244	New from new	FALSE	202	31	233	TRUE	TRUE
10	BambuGene32574	BambuGene32574	BambuTx2017	New from new	FALSE	28	8	36	TRUE	FALSE
10	BambuGene32676	BambuGene32676	BambuTx246	New from new	FALSE	11	1	12	TRUE	FALSE
10	BambuGene32676	BambuGene32676	BambuTx247	New from new	FALSE	18	2	20	TRUE	FALSE
10	BambuGene32676	BambuGene32676	BambuTx245	New from new	FALSE	146	5	151	TRUE	TRUE
10	BambuGene39829	BambuGene39829	BambuTx248	New from new	FALSE	793	57	850	TRUE	TRUE
10	BambuGene32739	BambuGene32739	BambuTx2738	New from new	FALSE	258	0	258	TRUE	TRUE
10	BambuGene39920	BambuGene39920	BambuTx3078	New from new	TRUE	222	0	222	TRUE	TRUE
10	BambuGene39944	BambuGene39944	BambuTx2949	New from new	FALSE	7	0	7	TRUE	FALSE
10	ENSG00000220842	RPL21P16	BambuTx249	New from known	TRUE	6403	20992	27395	TRUE	TRUE
10	BambuGene40100	BambuGene40100	BambuTx2950	New from new	FALSE	5	0	5	TRUE	FALSE
10	BambuGene32950	BambuGene32950	BambuTx2018	New from new	FALSE	23	0	23	TRUE	FALSE
10	BambuGene40170	BambuGene40170	BambuTx2951	New from new	FALSE	6	0	6	TRUE	FALSE
10	BambuGene40202	BambuGene40202	BambuTx3265	New from new	TRUE	203	0	203	TRUE	TRUE
10	ENSG00000138152	BTBD16	BambuTx250	New from known	FALSE	163	7	170	TRUE	TRUE
10	BambuGene33043	BambuGene33043	BambuTx2019	New from new	FALSE	25	0	25	TRUE	FALSE
10	ENSG00000179988	PSTK	BambuTx251	New from known	TRUE	652	161	813	TRUE	TRUE
10	ENSG00000234134	ENSG00000234134	BambuTx252	New from known	FALSE	11	3	14	TRUE	FALSE
10	BambuGene40375	BambuGene40375	BambuTx253	New from new	TRUE	781	0	781	TRUE	TRUE
10	BambuGene33285	BambuGene33285	BambuTx254	New from new	FALSE	821	2	823	TRUE	TRUE
10	BambuGene33304	BambuGene33304	BambuTx2952	New from new	FALSE	26	0	26	TRUE	FALSE
10	BambuGene40501	BambuGene40501	BambuTx255	New from new	TRUE	9	0	9	TRUE	FALSE
10	BambuGene33379	BambuGene33379	BambuTx256	New from new	TRUE	60	0	60	TRUE	FALSE
10	BambuGene40577	BambuGene40577	BambuTx2739	New from new	FALSE	1388	0	1388	TRUE	TRUE
10	BambuGene40605	BambuGene40605	BambuTx257	New from new	FALSE	202	8	210	TRUE	TRUE
10	BambuGene40636	BambuGene40636	BambuTx2020	New from new	FALSE	39	3	42	TRUE	FALSE
10	BambuGene33509	BambuGene33509	BambuTx258	New from new	FALSE	55	0	55	TRUE	FALSE
11	BambuGene40668	BambuGene40668	BambuTx259	New from new	FALSE	1	1	2	TRUE	FALSE
11	BambuGene46728	BambuGene46728	BambuTx260	New from new	FALSE	1	0	1	TRUE	FALSE
11	BambuGene46728	BambuGene46728	BambuTx261	New from new	FALSE	502	0	502	TRUE	TRUE
11	ENSG00000177951	BET1L	BambuTx262	New from known	FALSE	591	75	666	TRUE	TRUE
11	BambuGene46732	BambuGene46732	BambuTx3375	New from new	FALSE	11	0	11	TRUE	FALSE
11	BambuGene46734	BambuGene46734	BambuTx263	New from new	FALSE	5	1	6	TRUE	FALSE
11	ENSG00000255328	ENSG00000255328	BambuTx264	New from known	TRUE	49	36	85	TRUE	FALSE
11	ENSG00000255328	ENSG00000255328	BambuTx265	New from known	FALSE	8	0	8	TRUE	FALSE
11	ENSG00000255328	ENSG00000255328	BambuTx3266	New from known	FALSE	7	0	7	TRUE	FALSE
11	ENSG00000251661	ENSG00000251661	BambuTx2021	New from known	FALSE	55	4	59	TRUE	FALSE
11	ENSG00000255328	ENSG00000255328	BambuTx2740	New from known	FALSE	6	1	7	TRUE	FALSE
11	BambuGene46743	BambuGene46743	BambuTx3376	New from new	FALSE	3	0	3	TRUE	FALSE
11	ENSG00000250397	ENSG00000250397	BambuTx3315	New from known	FALSE	49	0	49	TRUE	FALSE
11	BambuGene46827	BambuGene46827	BambuTx2022	New from new	FALSE	1116	46	1162	TRUE	TRUE
11	BambuGene46881	BambuGene46881	BambuTx2023	New from new	FALSE	127	1	128	TRUE	TRUE
11	ENSG00000229414	KCNQ1-AS1	BambuTx2741	New from known	FALSE	6	0	6	TRUE	FALSE
11	BambuGene40909	BambuGene40909	BambuTx3377	New from new	FALSE	147	0	147	TRUE	TRUE
11	BambuGene46965	BambuGene46965	BambuTx2742	New from new	FALSE	25	0	25	TRUE	FALSE
11	BambuGene47046	BambuGene47046	BambuTx2024	New from new	FALSE	0	0	0	FALSE	FALSE
11	BambuGene47068	BambuGene47068	BambuTx267	New from new	FALSE	12	6	18	TRUE	FALSE
11	BambuGene47068	BambuGene47068	BambuTx266	New from new	TRUE	149	22	171	TRUE	TRUE
11	BambuGene47068	BambuGene47068	BambuTx268	New from new	FALSE	38	0	38	TRUE	FALSE
11	ENSG00000132275	RRP8	BambuTx269	New from known	FALSE	14	11	25	TRUE	FALSE
11	BambuGene41086	BambuGene41086	BambuTx2025	New from new	FALSE	1251	3	1254	TRUE	TRUE
11	ENSG00000177112	IRAG1-AS1	BambuTx2953	New from known	FALSE	0	0	0	FALSE	FALSE
11	BambuGene47385	BambuGene47385	BambuTx3203	New from new	FALSE	576	0	576	TRUE	TRUE
11	BambuGene41398	BambuGene41398	BambuTx270	New from new	TRUE	44	0	44	TRUE	FALSE
11	BambuGene47543	BambuGene47543	BambuTx2026	New from new	FALSE	0	1	1	TRUE	FALSE
11	BambuGene47551	BambuGene47551	BambuTx2743	New from new	FALSE	249	0	249	TRUE	TRUE
11	ENSG00000129158	SERGEF	BambuTx271	New from known	TRUE	2	82	84	TRUE	FALSE
11	ENSG00000247595	SPTY2D1OS	BambuTx272	New from known	TRUE	265	24	289	TRUE	TRUE
11	BambuGene47752	BambuGene47752	BambuTx2744	New from new	FALSE	25	3	28	TRUE	FALSE
11	ENSG00000109881	CCDC34	BambuTx273	New from known	TRUE	1307	262	1569	TRUE	TRUE
11	ENSG00000227160	THEM7P	BambuTx2027	New from known	FALSE	1	0	1	TRUE	FALSE
11	BambuGene41930	BambuGene41930	BambuTx2496	New from new	FALSE	35	0	35	TRUE	FALSE
11	ENSG00000241255	ENSG00000241255	BambuTx274	New from known	FALSE	25	4	29	TRUE	FALSE
11	ENSG00000241255	ENSG00000241255	BambuTx2497	New from known	FALSE	9	0	9	TRUE	FALSE
11	BambuGene42009	BambuGene42009	BambuTx275	New from new	FALSE	6792	0	6792	TRUE	TRUE
11	ENSG00000205177	C11orf91	BambuTx276	New from known	FALSE	83	5	88	TRUE	FALSE
11	ENSG00000149089	APIP	BambuTx277	New from known	TRUE	609	61	670	TRUE	TRUE
11	BambuGene48256	BambuGene48256	BambuTx2498	New from new	FALSE	1959	9	1968	TRUE	TRUE
11	BambuGene42122	BambuGene42122	BambuTx2499	New from new	FALSE	37	3	40	TRUE	FALSE
11	BambuGene48261	BambuGene48261	BambuTx3079	New from new	FALSE	87	0	87	TRUE	FALSE
11	BambuGene42170	BambuGene42170	BambuTx2954	New from new	FALSE	8	0	8	TRUE	FALSE
11	BambuGene48417	BambuGene48417	BambuTx3204	New from new	FALSE	615	0	615	TRUE	TRUE
11	ENSG00000254664	ENSG00000254664	BambuTx278	New from known	FALSE	8	3	11	TRUE	FALSE
11	ENSG00000254664	ENSG00000254664	BambuTx279	New from known	TRUE	148	113	261	TRUE	TRUE
11	ENSG00000205106	LINC02716	BambuTx2028	New from known	FALSE	0	22	22	TRUE	FALSE
11	BambuGene42373	BambuGene42373	BambuTx280	New from new	FALSE	225	0	225	TRUE	TRUE
11	BambuGene42378	BambuGene42378	BambuTx2745	New from new	FALSE	0	0	0	FALSE	FALSE
11	ENSG00000255007	LINC02489	BambuTx2955	New from known	FALSE	27	2	29	TRUE	FALSE
11	ENSG00000255007	LINC02489	BambuTx2029	New from known	FALSE	23	10	33	TRUE	FALSE
11	ENSG00000255007	LINC02489	BambuTx281	New from known	FALSE	22	0	22	TRUE	FALSE
11	BambuGene42684	BambuGene42684	BambuTx282	New from new	FALSE	187	0	187	TRUE	TRUE
11	BambuGene48863	BambuGene48863	BambuTx283	New from new	FALSE	3220	0	3220	TRUE	TRUE
11	BambuGene42931	BambuGene42931	BambuTx2500	New from new	FALSE	60	2	62	TRUE	FALSE
11	BambuGene42952	BambuGene42952	BambuTx2501	New from new	FALSE	23	2	25	TRUE	FALSE
11	BambuGene42965	BambuGene42965	BambuTx284	New from new	FALSE	89	1	90	TRUE	FALSE
11	ENSG00000110446	SLC15A3	BambuTx285	New from known	FALSE	1	0	1	TRUE	FALSE
11	ENSG00000162148	PPP1R32	BambuTx2030	New from known	FALSE	78	9	87	TRUE	FALSE
11	ENSG00000255931	ENSG00000255931	BambuTx286	New from known	TRUE	248	13	261	TRUE	TRUE
11	ENSG00000285656	ENSG00000285656	BambuTx287	New from known	FALSE	13	6	19	TRUE	FALSE
11	BambuGene49354	BambuGene49354	BambuTx288	New from new	FALSE	33	3	36	TRUE	FALSE
11	BambuGene43197	BambuGene43197	BambuTx289	New from new	FALSE	37	3	40	TRUE	FALSE
11	ENSG00000257058	ENSG00000257058	BambuTx290	New from known	TRUE	97	23	120	TRUE	FALSE
11	BambuGene43213	BambuGene43213	BambuTx2746	New from new	FALSE	0	0	0	FALSE	FALSE
11	ENSG00000149489	ROM1	BambuTx292	New from known	FALSE	421	27	448	TRUE	TRUE
11	ENSG00000149489	ROM1	BambuTx291	New from known	TRUE	148	40	188	TRUE	TRUE
11	ENSG00000185475	TMEM179B	BambuTx293	New from known	TRUE	55	61	116	TRUE	FALSE
11	ENSG00000287412	ENSG00000287412	BambuTx294	New from known	FALSE	25	2	27	TRUE	FALSE
11	ENSG00000110583	NAA40	BambuTx295	New from known	FALSE	33	10	43	TRUE	FALSE
11	ENSG00000256481	ENSG00000256481	BambuTx296	New from known	FALSE	21	6	27	TRUE	FALSE
11	ENSG00000256481	ENSG00000256481	BambuTx297	New from known	FALSE	35	18	53	TRUE	FALSE
11	BambuGene43415	BambuGene43415	BambuTx2747	New from new	FALSE	66	0	66	TRUE	FALSE
11	ENSG00000110011	DNAJC4	BambuTx298	New from known	TRUE	32	82	114	TRUE	FALSE
11	ENSG00000286264	ENSG00000286264	BambuTx299	New from known	TRUE	143	229	372	TRUE	TRUE
11	ENSG00000286264	ENSG00000286264	BambuTx300	New from known	TRUE	190	103	293	TRUE	TRUE
11	ENSG00000286264	ENSG00000286264	BambuTx301	New from known	TRUE	73	2	75	TRUE	FALSE
11	ENSG00000219435	CATSPERZ	BambuTx302	New from known	FALSE	43	1	44	TRUE	FALSE
11	BambuGene43442	BambuGene43442	BambuTx303	New from new	FALSE	114	13	127	TRUE	TRUE
11	ENSG00000168061	SAC3D1	BambuTx304	New from known	TRUE	63	6	69	TRUE	FALSE
11	ENSG00000290057	ENSG00000290057	BambuTx2502	New from known	FALSE	9	2	11	TRUE	FALSE
11	ENSG00000285533	RELA-DT	BambuTx305	New from known	FALSE	19	17	36	TRUE	FALSE
11	ENSG00000285533	RELA-DT	BambuTx306	New from known	FALSE	16	12	28	TRUE	FALSE
11	ENSG00000255320	ENSG00000255320	BambuTx308	New from known	FALSE	10	3	13	TRUE	FALSE
11	ENSG00000255320	ENSG00000255320	BambuTx307	New from known	FALSE	54	5	59	TRUE	FALSE
11	BambuGene49753	BambuGene49753	BambuTx309	New from new	TRUE	42	8	50	TRUE	FALSE
11	BambuGene49753	BambuGene49753	BambuTx310	New from new	TRUE	46	22	68	TRUE	FALSE
11	ENSG00000174684	B4GAT1	BambuTx311	New from known	TRUE	0	2	2	TRUE	FALSE
11	ENSG00000255468	B4GAT1-DT	BambuTx3080	New from known	FALSE	90	16	106	TRUE	FALSE
11	BambuGene43825	BambuGene43825	BambuTx2748	New from new	TRUE	8	0	8	TRUE	FALSE
11	ENSG00000160172	FAM86C2P	BambuTx312	New from known	FALSE	15	2	17	TRUE	FALSE
11	BambuGene43845	BambuGene43845	BambuTx2749	New from new	FALSE	1	0	1	TRUE	FALSE
11	BambuGene43845	BambuGene43845	BambuTx313	New from new	FALSE	22	10	32	TRUE	FALSE
11	ENSG00000286369	ENSG00000286369	BambuTx314	New from known	FALSE	39	20	59	TRUE	FALSE
11	ENSG00000286369	ENSG00000286369	BambuTx315	New from known	FALSE	238	26	264	TRUE	TRUE
11	ENSG00000110090	CPT1A	BambuTx316	New from known	TRUE	0	6	6	TRUE	FALSE
11	BambuGene50043	BambuGene50043	BambuTx3240	New from new	FALSE	3	0	3	TRUE	FALSE
11	BambuGene50050	BambuGene50050	BambuTx2503	New from new	FALSE	80	11	91	TRUE	FALSE
11	BambuGene50127	BambuGene50127	BambuTx3378	New from new	FALSE	0	0	0	FALSE	FALSE
11	ENSG00000246889	CTTN-DT	BambuTx317	New from known	FALSE	813	6	819	TRUE	TRUE
11	ENSG00000226627	SHANK2-AS1	BambuTx318	New from known	FALSE	616	12	628	TRUE	TRUE
11	BambuGene44046	BambuGene44046	BambuTx319	New from new	FALSE	104	0	104	TRUE	TRUE
11	BambuGene44089	BambuGene44089	BambuTx320	New from new	FALSE	26	0	26	TRUE	FALSE
11	ENSG00000204571	KRTAP5-11	BambuTx321	New from known	FALSE	20	11	31	TRUE	FALSE
11	BambuGene44206	BambuGene44206	BambuTx322	New from new	FALSE	122	33	155	TRUE	TRUE
11	BambuGene50394	BambuGene50394	BambuTx2504	New from new	FALSE	11	9	20	TRUE	FALSE
11	BambuGene50474	BambuGene50474	BambuTx2956	New from new	FALSE	43	0	43	TRUE	FALSE
11	BambuGene44544	BambuGene44544	BambuTx3379	New from new	FALSE	1	0	1	TRUE	FALSE
11	BambuGene44655	BambuGene44655	BambuTx323	New from new	FALSE	0	6	6	TRUE	FALSE
11	BambuGene50883	BambuGene50883	BambuTx324	New from new	FALSE	94	4	98	TRUE	FALSE
11	BambuGene50913	BambuGene50913	BambuTx3316	New from new	FALSE	29	2	31	TRUE	FALSE
11	BambuGene44910	BambuGene44910	BambuTx2031	New from new	FALSE	4	0	4	TRUE	FALSE
11	ENSG00000255471	PRSS23-AS1	BambuTx2032	New from known	FALSE	473	15	488	TRUE	TRUE
11	BambuGene51103	BambuGene51103	BambuTx325	New from new	TRUE	7	0	7	TRUE	FALSE
11	BambuGene45071	BambuGene45071	BambuTx326	New from new	TRUE	51	0	51	TRUE	FALSE
11	BambuGene51207	BambuGene51207	BambuTx327	New from new	FALSE	444	0	444	TRUE	TRUE
11	ENSG00000166002	SMCO4	BambuTx328	New from known	FALSE	16	8	24	TRUE	FALSE
11	BambuGene51296	BambuGene51296	BambuTx3317	New from new	FALSE	19	0	19	TRUE	FALSE
11	ENSG00000137691	CFAP300	BambuTx2750	New from known	FALSE	47	1	48	TRUE	FALSE
11	BambuGene45415	BambuGene45415	BambuTx2957	New from new	FALSE	416	3	419	TRUE	TRUE
11	BambuGene51601	BambuGene51601	BambuTx329	New from new	FALSE	77	4	81	TRUE	FALSE
11	BambuGene45552	BambuGene45552	BambuTx2033	New from new	FALSE	5	0	5	TRUE	FALSE
11	ENSG00000287245	ENSG00000287245	BambuTx330	New from known	FALSE	308	8	316	TRUE	TRUE
11	ENSG00000214290	COLCA2	BambuTx331	New from known	FALSE	69	6	75	TRUE	FALSE
11	BambuGene51817	BambuGene51817	BambuTx3081	New from new	FALSE	94	25	119	TRUE	FALSE
11	BambuGene45639	BambuGene45639	BambuTx332	New from new	FALSE	0	1	1	TRUE	FALSE
11	BambuGene51892	BambuGene51892	BambuTx2958	New from new	FALSE	35	0	35	TRUE	FALSE
11	BambuGene45786	BambuGene45786	BambuTx333	New from new	FALSE	21	0	21	TRUE	FALSE
11	BambuGene52126	BambuGene52126	BambuTx2751	New from new	FALSE	75	0	75	TRUE	FALSE
11	ENSG00000254873	ENSG00000254873	BambuTx2034	New from known	FALSE	1	0	1	TRUE	FALSE
11	BambuGene52177	BambuGene52177	BambuTx3170	New from new	TRUE	58	2	60	TRUE	FALSE
11	ENSG00000110375	UPK2	BambuTx334	New from known	FALSE	84	22	106	TRUE	FALSE
11	ENSG00000186166	CENATAC	BambuTx335	New from known	TRUE	2799	22	2821	TRUE	TRUE
11	ENSG00000254854	NECTIN1-DT	BambuTx2035	New from known	FALSE	225	4	229	TRUE	TRUE
11	ENSG00000254854	NECTIN1-DT	BambuTx2036	New from known	FALSE	12	9	21	TRUE	FALSE
11	BambuGene52314	BambuGene52314	BambuTx2752	New from new	FALSE	2	0	2	TRUE	FALSE
11	BambuGene52321	BambuGene52321	BambuTx2037	New from new	FALSE	81	1	82	TRUE	FALSE
11	ENSG00000181264	TLCD5	BambuTx336	New from known	FALSE	29	32	61	TRUE	FALSE
11	ENSG00000255219	ENSG00000255219	BambuTx337	New from known	FALSE	69	2	71	TRUE	FALSE
11	BambuGene46207	BambuGene46207	BambuTx3380	New from new	FALSE	2	0	2	TRUE	FALSE
11	BambuGene46211	BambuGene46211	BambuTx338	New from new	FALSE	4	0	4	TRUE	FALSE
11	ENSG00000285909	ENSG00000285909	BambuTx339	New from known	FALSE	271	6	277	TRUE	TRUE
11	ENSG00000288061	ENSG00000288061	BambuTx341	New from known	TRUE	358	51	409	TRUE	TRUE
11	ENSG00000288061	ENSG00000288061	BambuTx342	New from known	FALSE	57	12	69	TRUE	FALSE
11	ENSG00000288061	ENSG00000288061	BambuTx340	New from known	FALSE	71	9	80	TRUE	FALSE
11	BambuGene46263	BambuGene46263	BambuTx3082	New from new	FALSE	65	0	65	TRUE	FALSE
11	BambuGene52579	BambuGene52579	BambuTx343	New from new	FALSE	64	0	64	TRUE	FALSE
11	ENSG00000254943	ENSG00000254943	BambuTx344	New from known	FALSE	33	1	34	TRUE	FALSE
11	ENSG00000254943	ENSG00000254943	BambuTx345	New from known	FALSE	11	3	14	TRUE	FALSE
11	BambuGene52612	BambuGene52612	BambuTx346	New from new	FALSE	1	0	1	TRUE	FALSE
11	BambuGene52612	BambuGene52612	BambuTx2038	New from new	FALSE	2	1	3	TRUE	FALSE
11	BambuGene52634	BambuGene52634	BambuTx347	New from new	FALSE	10	0	10	TRUE	FALSE
11	BambuGene52671	BambuGene52671	BambuTx348	New from new	TRUE	2261	0	2261	TRUE	TRUE
11	ENSG00000110060	PUS3	BambuTx349	New from known	FALSE	65	5	70	TRUE	FALSE
11	BambuGene46417	BambuGene46417	BambuTx3381	New from new	FALSE	2	0	2	TRUE	FALSE
11	ENSG00000175773	ZBTB44-DT	BambuTx350	New from known	FALSE	0	0	0	FALSE	FALSE
11	ENSG00000175773	ZBTB44-DT	BambuTx351	New from known	FALSE	9	4	13	TRUE	FALSE
11	BambuGene46632	BambuGene46632	BambuTx352	New from new	FALSE	675	12	687	TRUE	TRUE
11	BambuGene52925	BambuGene52925	BambuTx2505	New from new	FALSE	2	0	2	TRUE	FALSE
11	BambuGene52925	BambuGene52925	BambuTx353	New from new	FALSE	14	3	17	TRUE	FALSE
11	BambuGene52956	BambuGene52956	BambuTx354	New from new	TRUE	2067	0	2067	TRUE	TRUE
11	BambuGene52956	BambuGene52956	BambuTx356	New from new	FALSE	1	0	1	TRUE	FALSE
11	BambuGene46658	BambuGene46658	BambuTx355	New from new	FALSE	5	0	5	TRUE	FALSE
11	BambuGene53006	BambuGene53006	BambuTx2753	New from new	FALSE	36	2	38	TRUE	FALSE
11	BambuGene46701	BambuGene46701	BambuTx2754	New from new	FALSE	112	0	112	TRUE	TRUE
12	BambuGene60237	BambuGene60237	BambuTx357	New from new	TRUE	274	0	274	TRUE	TRUE
12	BambuGene60239	BambuGene60239	BambuTx358	New from new	FALSE	28	8	36	TRUE	FALSE
12	BambuGene60239	BambuGene60239	BambuTx359	New from new	FALSE	176	8	184	TRUE	TRUE
12	BambuGene53031	BambuGene53031	BambuTx2959	New from new	FALSE	5426	0	5426	TRUE	TRUE
12	ENSG00000256577	SLC6A12-AS1	BambuTx360	New from known	FALSE	262	5	267	TRUE	TRUE
12	ENSG00000255920	CCND2-AS1	BambuTx361	New from known	FALSE	63	14	77	TRUE	FALSE
12	BambuGene53382	BambuGene53382	BambuTx2039	New from new	FALSE	468	0	468	TRUE	TRUE
12	ENSG00000255775	ENSG00000255775	BambuTx362	New from known	FALSE	57	5	62	TRUE	FALSE
12	BambuGene53411	BambuGene53411	BambuTx3318	New from new	FALSE	6	0	6	TRUE	FALSE
12	BambuGene53501	BambuGene53501	BambuTx2960	New from new	FALSE	0	0	0	FALSE	FALSE
12	ENSG00000159335	PTMS	BambuTx363	New from known	TRUE	0	9	9	TRUE	FALSE
12	BambuGene60702	BambuGene60702	BambuTx3382	New from new	FALSE	21	1	22	TRUE	FALSE
12	ENSG00000248593	DSTNP2	BambuTx364	New from known	TRUE	1	6	7	TRUE	FALSE
12	ENSG00000240370	RPL13P5	BambuTx366	New from known	FALSE	45	32	77	TRUE	FALSE
12	ENSG00000248593	DSTNP2	BambuTx365	New from known	TRUE	0	16	16	TRUE	FALSE
12	BambuGene60728	BambuGene60728	BambuTx367	New from new	FALSE	0	5	5	TRUE	FALSE
12	BambuGene60732	BambuGene60732	BambuTx2506	New from new	TRUE	2	2	4	TRUE	FALSE
12	BambuGene53706	BambuGene53706	BambuTx368	New from new	FALSE	12	0	12	TRUE	FALSE
12	BambuGene60955	BambuGene60955	BambuTx369	New from new	FALSE	81	0	81	TRUE	FALSE
12	ENSG00000257016	SLC25A39P2	BambuTx2507	New from known	FALSE	27	0	27	TRUE	FALSE
12	ENSG00000275778	ENSG00000275778	BambuTx370	New from known	TRUE	291	118	409	TRUE	TRUE
12	ENSG00000212127	TAS2R14	BambuTx2040	New from known	FALSE	128	3	131	TRUE	TRUE
12	ENSG00000255837	TAS2R20	BambuTx371	New from known	FALSE	35	28	63	TRUE	FALSE
12	ENSG00000255837	TAS2R20	BambuTx2961	New from known	FALSE	462	2	464	TRUE	TRUE
12	BambuGene61159	BambuGene61159	BambuTx372	New from new	FALSE	7	0	7	TRUE	FALSE
12	BambuGene61213	BambuGene61213	BambuTx2508	New from new	FALSE	27	0	27	TRUE	FALSE
12	ENSG00000244573	RPL30P11	BambuTx2509	New from known	FALSE	5	0	5	TRUE	FALSE
12	ENSG00000255649	ENSG00000255649	BambuTx2755	New from known	FALSE	0	0	0	FALSE	FALSE
12	ENSG00000139053	PDE6H	BambuTx373	New from known	FALSE	39	10	49	TRUE	FALSE
12	BambuGene61268	BambuGene61268	BambuTx3083	New from new	FALSE	3	0	3	TRUE	FALSE
12	BambuGene61340	BambuGene61340	BambuTx2756	New from new	FALSE	19	0	19	TRUE	FALSE
12	BambuGene54354	BambuGene54354	BambuTx2757	New from new	FALSE	73	0	73	TRUE	FALSE
12	BambuGene61618	BambuGene61618	BambuTx3084	New from new	TRUE	3046	1	3047	TRUE	TRUE
12	BambuGene61938	BambuGene61938	BambuTx3241	New from new	FALSE	96	0	96	TRUE	FALSE
12	BambuGene54700	BambuGene54700	BambuTx374	New from new	TRUE	23	0	23	TRUE	FALSE
12	BambuGene54835	BambuGene54835	BambuTx375	New from new	FALSE	10	2	12	TRUE	FALSE
12	BambuGene54883	BambuGene54883	BambuTx2758	New from new	TRUE	9	0	9	TRUE	FALSE
12	BambuGene62237	BambuGene62237	BambuTx3242	New from new	FALSE	720	0	720	TRUE	TRUE
12	BambuGene55001	BambuGene55001	BambuTx376	New from new	FALSE	227	11	238	TRUE	TRUE
12	ENSG00000257319	DBX2-AS1	BambuTx2510	New from known	FALSE	22	1	23	TRUE	FALSE
12	ENSG00000273765	ENSG00000273765	BambuTx2511	New from known	FALSE	6	10	16	TRUE	FALSE
12	ENSG00000273765	ENSG00000273765	BambuTx377	New from known	FALSE	5	0	5	TRUE	FALSE
12	BambuGene62657	BambuGene62657	BambuTx3319	New from new	FALSE	36	0	36	TRUE	FALSE
12	ENSG00000257588	AQP5-AS1	BambuTx378	New from known	FALSE	11	4	15	TRUE	FALSE
12	ENSG00000257588	AQP5-AS1	BambuTx379	New from known	FALSE	33	2	35	TRUE	FALSE
12	ENSG00000139624	CERS5	BambuTx380	New from known	FALSE	113	9	122	TRUE	TRUE
12	BambuGene55468	BambuGene55468	BambuTx3171	New from new	FALSE	166	5	171	TRUE	TRUE
12	BambuGene62985	BambuGene62985	BambuTx381	New from new	TRUE	247	42	289	TRUE	TRUE
12	ENSG00000258279	LINC00592	BambuTx382	New from known	FALSE	412	45	457	TRUE	TRUE
12	ENSG00000139631	CSAD	BambuTx383	New from known	FALSE	109	10	119	TRUE	TRUE
12	BambuGene63059	BambuGene63059	BambuTx384	New from new	FALSE	53	0	53	TRUE	FALSE
12	ENSG00000123349	PFDN5	BambuTx385	New from known	FALSE	224	51	275	TRUE	TRUE
12	ENSG00000289154	ENSG00000289154	BambuTx386	New from known	FALSE	688	0	688	TRUE	TRUE
12	ENSG00000258137	ENSG00000258137	BambuTx3085	New from known	FALSE	3	0	3	TRUE	FALSE
12	BambuGene55829	BambuGene55829	BambuTx387	New from new	FALSE	1803	0	1803	TRUE	TRUE
12	BambuGene55844	BambuGene55844	BambuTx388	New from new	FALSE	30	0	30	TRUE	FALSE
12	ENSG00000258311	ENSG00000258311	BambuTx389	New from known	FALSE	101	9	110	TRUE	TRUE
12	ENSG00000258311	ENSG00000258311	BambuTx390	New from known	FALSE	17	9	26	TRUE	FALSE
12	ENSG00000205323	SARNP	BambuTx391	New from known	FALSE	124	16	140	TRUE	TRUE
12	ENSG00000257390	ENSG00000257390	BambuTx392	New from known	FALSE	242	17	259	TRUE	TRUE
12	BambuGene63282	BambuGene63282	BambuTx2759	New from new	FALSE	195	2	197	TRUE	TRUE
12	ENSG00000197728	RPS26	BambuTx393	New from known	FALSE	203	63	266	TRUE	TRUE
12	BambuGene63294	BambuGene63294	BambuTx394	New from new	TRUE	34	18	52	TRUE	FALSE
12	ENSG00000257553	ENSG00000257553	BambuTx2512	New from known	FALSE	0	0	0	FALSE	FALSE
12	ENSG00000139579	NABP2	BambuTx395	New from known	TRUE	1220	474	1694	TRUE	TRUE
12	BambuGene55963	BambuGene55963	BambuTx2041	New from new	FALSE	6	0	6	TRUE	FALSE
12	BambuGene63417	BambuGene63417	BambuTx3383	New from new	FALSE	435	5	440	TRUE	TRUE
12	BambuGene56076	BambuGene56076	BambuTx3320	New from new	FALSE	1899	2	1901	TRUE	TRUE
12	ENSG00000135439	AGAP2	BambuTx396	New from known	TRUE	6447	183	6630	TRUE	TRUE
12	ENSG00000135446	CDK4	BambuTx397	New from known	FALSE	0	4	4	TRUE	FALSE
12	ENSG00000037897	METTL1	BambuTx2513	New from known	FALSE	2	5	7	TRUE	FALSE
12	ENSG00000257921	ENSG00000257921	BambuTx398	New from known	FALSE	106	12	118	TRUE	TRUE
12	BambuGene56159	BambuGene56159	BambuTx399	New from new	FALSE	24	3	27	TRUE	FALSE
12	ENSG00000166896	ATP23	BambuTx2042	New from known	FALSE	26	6	32	TRUE	FALSE
12	BambuGene63529	BambuGene63529	BambuTx2043	New from new	FALSE	2	0	2	TRUE	FALSE
12	BambuGene63537	BambuGene63537	BambuTx401	New from new	FALSE	0	0	0	FALSE	FALSE
12	BambuGene63537	BambuGene63537	BambuTx400	New from new	FALSE	0	0	0	FALSE	FALSE
12	ENSG00000243024	ENSG00000243024	BambuTx402	New from known	TRUE	246	42	288	TRUE	TRUE
12	ENSG00000243024	ENSG00000243024	BambuTx403	New from known	FALSE	124	7	131	TRUE	TRUE
12	ENSG00000256192	OOEPP2	BambuTx2514	New from known	FALSE	30	3	33	TRUE	FALSE
12	ENSG00000277247	ENSG00000277247	BambuTx2044	New from known	FALSE	2239	2	2241	TRUE	TRUE
12	BambuGene64047	BambuGene64047	BambuTx404	New from new	FALSE	252	0	252	TRUE	TRUE
12	BambuGene64057	BambuGene64057	BambuTx405	New from new	TRUE	187	16	203	TRUE	TRUE
12	ENSG00000257526	ENSG00000257526	BambuTx2760	New from known	FALSE	9	3	12	TRUE	FALSE
12	BambuGene56791	BambuGene56791	BambuTx406	New from new	FALSE	124	3	127	TRUE	TRUE
12	BambuGene56807	BambuGene56807	BambuTx3321	New from new	FALSE	145	0	145	TRUE	TRUE
12	ENSG00000239473	RPL7P38	BambuTx407	New from known	FALSE	246	9	255	TRUE	TRUE
12	ENSG00000231738	TSPAN19	BambuTx408	New from known	TRUE	61	2	63	TRUE	FALSE
12	ENSG00000231738	TSPAN19	BambuTx409	New from known	FALSE	98	3	101	TRUE	FALSE
12	ENSG00000286608	ENSG00000286608	BambuTx411	New from known	FALSE	105	11	116	TRUE	TRUE
12	ENSG00000286608	ENSG00000286608	BambuTx410	New from known	FALSE	6	9	15	TRUE	FALSE
12	BambuGene57053	BambuGene57053	BambuTx412	New from new	FALSE	296	0	296	TRUE	TRUE
12	BambuGene64492	BambuGene64492	BambuTx413	New from new	FALSE	6	3	9	TRUE	FALSE
12	BambuGene64505	BambuGene64505	BambuTx2515	New from new	FALSE	48	0	48	TRUE	FALSE
12	BambuGene57208	BambuGene57208	BambuTx414	New from new	FALSE	166	2	168	TRUE	TRUE
12	BambuGene57285	BambuGene57285	BambuTx2045	New from new	FALSE	1	0	1	TRUE	FALSE
12	BambuGene57303	BambuGene57303	BambuTx415	New from new	FALSE	105	0	105	TRUE	TRUE
12	BambuGene64771	BambuGene64771	BambuTx2046	New from new	FALSE	7	1	8	TRUE	FALSE
12	BambuGene57416	BambuGene57416	BambuTx416	New from new	FALSE	10	4	14	TRUE	FALSE
12	BambuGene57883	BambuGene57883	BambuTx2516	New from new	FALSE	123	0	123	TRUE	TRUE
12	BambuGene65175	BambuGene65175	BambuTx417	New from new	FALSE	285	15	300	TRUE	TRUE
12	BambuGene65240	BambuGene65240	BambuTx418	New from new	FALSE	0	1	1	TRUE	FALSE
12	ENSG00000189046	ALKBH2	BambuTx419	New from known	TRUE	45	17	62	TRUE	FALSE
12	BambuGene65421	BambuGene65421	BambuTx420	New from new	FALSE	10	0	10	TRUE	FALSE
12	ENSG00000286220	ENSG00000286220	BambuTx421	New from known	FALSE	5011	23	5034	TRUE	TRUE
12	BambuGene58189	BambuGene58189	BambuTx422	New from new	FALSE	31	6	37	TRUE	FALSE
12	BambuGene65653	BambuGene65653	BambuTx2962	New from new	FALSE	0	0	0	FALSE	FALSE
12	BambuGene65656	BambuGene65656	BambuTx423	New from new	FALSE	224	16	240	TRUE	TRUE
12	BambuGene58278	BambuGene58278	BambuTx424	New from new	FALSE	830	0	830	TRUE	TRUE
12	ENSG00000257595	LINC02356	BambuTx3267	New from known	FALSE	14	1	15	TRUE	FALSE
12	ENSG00000258099	ATXN2-AS	BambuTx425	New from known	FALSE	103	9	112	TRUE	TRUE
12	BambuGene58460	BambuGene58460	BambuTx3268	New from new	FALSE	46	3	49	TRUE	FALSE
12	ENSG00000166578	IQCD	BambuTx426	New from known	TRUE	134	22	156	TRUE	TRUE
12	BambuGene58562	BambuGene58562	BambuTx2963	New from new	FALSE	43	0	43	TRUE	FALSE
12	BambuGene58600	BambuGene58600	BambuTx427	New from new	FALSE	274	11	285	TRUE	TRUE
12	ENSG00000257359	ENSG00000257359	BambuTx2761	New from known	FALSE	149	2	151	TRUE	TRUE
12	BambuGene58702	BambuGene58702	BambuTx2047	New from new	FALSE	136	1	137	TRUE	TRUE
12	BambuGene58907	BambuGene58907	BambuTx2517	New from new	FALSE	0	1	1	TRUE	FALSE
12	ENSG00000274859	ENSG00000274859	BambuTx428	New from known	FALSE	59	28	87	TRUE	FALSE
12	ENSG00000248636	ENSG00000248636	BambuTx2048	New from known	FALSE	110	3	113	TRUE	TRUE
12	BambuGene66518	BambuGene66518	BambuTx429	New from new	TRUE	323	0	323	TRUE	TRUE
12	BambuGene66786	BambuGene66786	BambuTx3205	New from new	FALSE	7	1	8	TRUE	FALSE
12	BambuGene66906	BambuGene66906	BambuTx430	New from new	FALSE	9	2	11	TRUE	FALSE
12	BambuGene59469	BambuGene59469	BambuTx3384	New from new	FALSE	88	2	90	TRUE	FALSE
12	ENSG00000158023	CFAP251	BambuTx431	New from known	FALSE	134	3	137	TRUE	TRUE
12	ENSG00000175727	MLXIP	BambuTx432	New from known	FALSE	192	1	193	TRUE	TRUE
12	ENSG00000183955	KMT5A	BambuTx433	New from known	FALSE	128	3	131	TRUE	TRUE
12	ENSG00000150977	RILPL2	BambuTx434	New from known	TRUE	827	38	865	TRUE	TRUE
12	BambuGene59680	BambuGene59680	BambuTx435	New from new	FALSE	47	5	52	TRUE	FALSE
12	BambuGene67258	BambuGene67258	BambuTx3322	New from new	FALSE	12	1	13	TRUE	FALSE
12	BambuGene67324	BambuGene67324	BambuTx2762	New from new	FALSE	1	0	1	TRUE	FALSE
12	BambuGene67406	BambuGene67406	BambuTx2518	New from new	FALSE	19	0	19	TRUE	FALSE
12	BambuGene59915	BambuGene59915	BambuTx2049	New from new	TRUE	565	10	575	TRUE	TRUE
12	BambuGene59980	BambuGene59980	BambuTx3269	New from new	FALSE	609	1	610	TRUE	TRUE
12	BambuGene67544	BambuGene67544	BambuTx436	New from new	FALSE	2524	0	2524	TRUE	TRUE
12	BambuGene67599	BambuGene67599	BambuTx437	New from new	FALSE	26	7	33	TRUE	FALSE
12	BambuGene60033	BambuGene60033	BambuTx438	New from new	FALSE	75	11	86	TRUE	FALSE
12	BambuGene67608	BambuGene67608	BambuTx439	New from new	TRUE	8	0	8	TRUE	FALSE
12	BambuGene67709	BambuGene67709	BambuTx440	New from new	FALSE	348	4	352	TRUE	TRUE
12	ENSG00000255916	ENSG00000255916	BambuTx441	New from known	FALSE	913	13	926	TRUE	TRUE
12	ENSG00000279113	ENSG00000279113	BambuTx442	New from known	TRUE	7224	15	7239	TRUE	TRUE
12	BambuGene60194	BambuGene60194	BambuTx2050	New from new	FALSE	441	2	443	TRUE	TRUE
12	BambuGene60220	BambuGene60220	BambuTx3243	New from new	FALSE	35	0	35	TRUE	FALSE
12	ENSG00000289516	ENSG00000289516	BambuTx443	New from known	TRUE	8138	88	8226	TRUE	TRUE
13	BambuGene67806	BambuGene67806	BambuTx444	New from new	FALSE	17	0	17	TRUE	FALSE
13	ENSG00000132958	TPTE2	BambuTx445	New from known	FALSE	820	23	843	TRUE	TRUE
13	BambuGene67931	BambuGene67931	BambuTx446	New from new	FALSE	0	0	0	FALSE	FALSE
13	BambuGene71204	BambuGene71204	BambuTx447	New from new	FALSE	12	0	12	TRUE	FALSE
13	ENSG00000150456	EEF1AKMT1	BambuTx448	New from known	TRUE	481	57	538	TRUE	TRUE
13	ENSG00000150456	EEF1AKMT1	BambuTx449	New from known	TRUE	467	98	565	TRUE	TRUE
13	BambuGene68134	BambuGene68134	BambuTx3172	New from new	FALSE	23	0	23	TRUE	FALSE
13	ENSG00000205822	TPTE2P6	BambuTx450	New from known	FALSE	321	4	325	TRUE	TRUE
13	ENSG00000225105	LINC01076	BambuTx451	New from known	FALSE	45	3	48	TRUE	FALSE
13	BambuGene68299	BambuGene68299	BambuTx2964	New from new	FALSE	395	0	395	TRUE	TRUE
13	ENSG00000230641	USP12-DT	BambuTx2051	New from known	FALSE	238	2	240	TRUE	TRUE
13	BambuGene71671	BambuGene71671	BambuTx3173	New from new	FALSE	0	0	0	FALSE	FALSE
13	ENSG00000279149	ENSG00000279149	BambuTx2519	New from known	FALSE	7	2	9	TRUE	FALSE
13	ENSG00000285840	ENSG00000285840	BambuTx2052	New from known	FALSE	566	2	568	TRUE	TRUE
13	BambuGene71786	BambuGene71786	BambuTx3086	New from new	FALSE	810	1	811	TRUE	TRUE
13	ENSG00000175664	TEX26	BambuTx452	New from known	FALSE	46	9	55	TRUE	FALSE
13	ENSG00000261728	ENSG00000261728	BambuTx453	New from known	FALSE	10	4	14	TRUE	FALSE
13	BambuGene68742	BambuGene68742	BambuTx454	New from new	FALSE	37	4	41	TRUE	FALSE
13	ENSG00000120664	SPART-AS1	BambuTx455	New from known	FALSE	21	2	23	TRUE	FALSE
13	BambuGene68759	BambuGene68759	BambuTx456	New from new	TRUE	8060	35	8095	TRUE	TRUE
13	ENSG00000120686	UFM1	BambuTx457	New from known	TRUE	4892	82	4974	TRUE	TRUE
13	ENSG00000172766	NAA16	BambuTx458	New from known	TRUE	3699	0	3699	TRUE	TRUE
13	BambuGene72151	BambuGene72151	BambuTx2520	New from new	FALSE	1	0	1	TRUE	FALSE
13	BambuGene72155	BambuGene72155	BambuTx459	New from new	TRUE	269	22	291	TRUE	TRUE
13	BambuGene69019	BambuGene69019	BambuTx2053	New from new	FALSE	5	3	8	TRUE	FALSE
13	ENSG00000235285	SMIM2-IT1	BambuTx460	New from known	FALSE	70	20	90	TRUE	FALSE
13	ENSG00000151778	SERP2	BambuTx461	New from known	TRUE	100	238	338	TRUE	TRUE
13	ENSG00000173988	LRRC63	BambuTx3087	New from known	FALSE	1576	0	1576	TRUE	TRUE
13	BambuGene72524	BambuGene72524	BambuTx462	New from new	TRUE	24	0	24	TRUE	FALSE
13	ENSG00000288743	ENSG00000288743	BambuTx463	New from known	TRUE	851	57	908	TRUE	TRUE
13	ENSG00000102547	CAB39L	BambuTx464	New from known	TRUE	542	49	591	TRUE	TRUE
13	BambuGene72712	BambuGene72712	BambuTx2521	New from new	TRUE	124	1	125	TRUE	TRUE
13	BambuGene72717	BambuGene72717	BambuTx2522	New from new	FALSE	12	5	17	TRUE	FALSE
13	ENSG00000244471	TPTE2P3	BambuTx465	New from known	FALSE	235	49	284	TRUE	TRUE
13	ENSG00000244471	TPTE2P3	BambuTx466	New from known	FALSE	177	15	192	TRUE	TRUE
13	BambuGene69513	BambuGene69513	BambuTx2523	New from new	FALSE	324	0	324	TRUE	TRUE
13	BambuGene72795	BambuGene72795	BambuTx2054	New from new	FALSE	2	0	2	TRUE	FALSE
13	BambuGene72803	BambuGene72803	BambuTx2055	New from new	FALSE	4	0	4	TRUE	FALSE
13	BambuGene69622	BambuGene69622	BambuTx467	New from new	FALSE	10	1	11	TRUE	FALSE
13	BambuGene72871	BambuGene72871	BambuTx469	New from new	FALSE	0	0	0	FALSE	FALSE
13	BambuGene72871	BambuGene72871	BambuTx468	New from new	FALSE	0	0	0	FALSE	FALSE
13	BambuGene72944	BambuGene72944	BambuTx2056	New from new	FALSE	1	0	1	TRUE	FALSE
13	ENSG00000228842	PCDH9-AS2	BambuTx2057	New from known	FALSE	1	1	2	TRUE	FALSE
13	BambuGene69738	BambuGene69738	BambuTx470	New from new	TRUE	0	0	0	FALSE	FALSE
13	BambuGene69797	BambuGene69797	BambuTx471	New from new	FALSE	0	0	0	FALSE	FALSE
13	BambuGene69879	BambuGene69879	BambuTx472	New from new	TRUE	210	0	210	TRUE	TRUE
13	ENSG00000261105	LMO7-AS1	BambuTx2058	New from known	FALSE	1	1	2	TRUE	FALSE
13	ENSG00000287270	ENSG00000287270	BambuTx473	New from known	FALSE	45	1	46	TRUE	FALSE
13	BambuGene69982	BambuGene69982	BambuTx2059	New from new	FALSE	3	0	3	TRUE	FALSE
13	ENSG00000227354	RBM26-AS1	BambuTx2965	New from known	FALSE	42	1	43	TRUE	FALSE
13	BambuGene70004	BambuGene70004	BambuTx474	New from new	FALSE	489	0	489	TRUE	TRUE
13	BambuGene70017	BambuGene70017	BambuTx3088	New from new	FALSE	802	3	805	TRUE	TRUE
13	ENSG00000281721	LINC01080	BambuTx475	New from known	FALSE	309	18	327	TRUE	TRUE
13	BambuGene73293	BambuGene73293	BambuTx3323	New from new	FALSE	7	0	7	TRUE	FALSE
13	BambuGene73295	BambuGene73295	BambuTx476	New from new	FALSE	11	0	11	TRUE	FALSE
13	ENSG00000238230	LINC00391	BambuTx2060	New from known	FALSE	87	1	88	TRUE	FALSE
13	ENSG00000227640	SOX21-AS1	BambuTx477	New from known	FALSE	24	4	28	TRUE	FALSE
13	ENSG00000238230	LINC00391	BambuTx478	New from known	FALSE	1181	4	1185	TRUE	TRUE
13	BambuGene70344	BambuGene70344	BambuTx479	New from new	TRUE	24	11	35	TRUE	FALSE
13	BambuGene73536	BambuGene73536	BambuTx480	New from new	FALSE	97	2	99	TRUE	FALSE
13	BambuGene73615	BambuGene73615	BambuTx2061	New from new	FALSE	179	5	184	TRUE	TRUE
13	BambuGene73652	BambuGene73652	BambuTx481	New from new	FALSE	278	40	318	TRUE	TRUE
13	BambuGene73722	BambuGene73722	BambuTx482	New from new	FALSE	771	0	771	TRUE	TRUE
13	BambuGene73861	BambuGene73861	BambuTx3385	New from new	FALSE	190	1	191	TRUE	TRUE
13	BambuGene70734	BambuGene70734	BambuTx2062	New from new	FALSE	0	0	0	FALSE	FALSE
13	BambuGene70734	BambuGene70734	BambuTx2063	New from new	FALSE	0	0	0	FALSE	FALSE
13	BambuGene70734	BambuGene70734	BambuTx483	New from new	FALSE	7	0	7	TRUE	FALSE
13	ENSG00000139780	METTL21C	BambuTx484	New from known	FALSE	53	5	58	TRUE	FALSE
13	ENSG00000151287	TEX30	BambuTx2064	New from known	FALSE	14	3	17	TRUE	FALSE
13	BambuGene73924	BambuGene73924	BambuTx485	New from new	TRUE	0	0	0	FALSE	FALSE
13	BambuGene73940	BambuGene73940	BambuTx486	New from new	FALSE	0	0	0	FALSE	FALSE
13	ENSG00000272274	LINC00551	BambuTx487	New from known	FALSE	31	10	41	TRUE	FALSE
13	BambuGene73984	BambuGene73984	BambuTx2524	New from new	TRUE	47	0	47	TRUE	FALSE
13	BambuGene70808	BambuGene70808	BambuTx2763	New from new	FALSE	66	1	67	TRUE	FALSE
13	BambuGene74003	BambuGene74003	BambuTx3089	New from new	FALSE	22393	2	22395	TRUE	TRUE
13	BambuGene74007	BambuGene74007	BambuTx2525	New from new	TRUE	6	0	6	TRUE	FALSE
13	ENSG00000102524	TNFSF13B	BambuTx2764	New from known	FALSE	18	4	22	TRUE	FALSE
13	BambuGene74037	BambuGene74037	BambuTx2765	New from new	FALSE	516	0	516	TRUE	TRUE
13	ENSG00000275830	ENSG00000275830	BambuTx488	New from known	FALSE	2651	27	2678	TRUE	TRUE
13	BambuGene74087	BambuGene74087	BambuTx2766	New from new	FALSE	0	0	0	FALSE	FALSE
13	ENSG00000153495	TEX29	BambuTx2767	New from known	FALSE	63	21	84	TRUE	FALSE
13	ENSG00000153495	TEX29	BambuTx2065	New from known	FALSE	8	0	8	TRUE	FALSE
13	ENSG00000153495	TEX29	BambuTx489	New from known	TRUE	296	282	578	TRUE	TRUE
13	BambuGene74091	BambuGene74091	BambuTx490	New from new	FALSE	47	0	47	TRUE	FALSE
13	ENSG00000153495	TEX29	BambuTx491	New from known	TRUE	175	87	262	TRUE	TRUE
13	ENSG00000182968	SOX1	BambuTx492	New from known	FALSE	21	2	23	TRUE	FALSE
13	BambuGene70982	BambuGene70982	BambuTx493	New from new	FALSE	2378	1	2379	TRUE	TRUE
13	BambuGene74163	BambuGene74163	BambuTx2066	New from new	FALSE	50	0	50	TRUE	FALSE
13	BambuGene74163	BambuGene74163	BambuTx2067	New from new	FALSE	77	0	77	TRUE	FALSE
13	ENSG00000231882	F10-AS1	BambuTx2068	New from known	FALSE	0	1	1	TRUE	FALSE
13	ENSG00000139835	GRTP1	BambuTx494	New from known	FALSE	411	3	414	TRUE	TRUE
13	BambuGene71050	BambuGene71050	BambuTx3090	New from new	FALSE	65	0	65	TRUE	FALSE
14	BambuGene74360	BambuGene74360	BambuTx495	New from new	FALSE	0	0	0	FALSE	FALSE
14	ENSG00000165792	METTL17	BambuTx496	New from known	TRUE	609	12	621	TRUE	TRUE
14	BambuGene74424	BambuGene74424	BambuTx2768	New from new	FALSE	18	1	19	TRUE	FALSE
14	ENSG00000211787	TRAV8-3	BambuTx497	New from known	FALSE	1198	1	1199	TRUE	TRUE
14	ENSG00000277734	TRAC	BambuTx498	New from known	FALSE	200	13	213	TRUE	TRUE
14	ENSG00000092036	HAUS4	BambuTx499	New from known	TRUE	5	6	11	TRUE	FALSE
14	BambuGene79021	BambuGene79021	BambuTx500	New from new	FALSE	810	0	810	TRUE	TRUE
14	ENSG00000187630	DHRS4L2	BambuTx501	New from known	TRUE	59	37	96	TRUE	FALSE
14	ENSG00000187630	DHRS4L2	BambuTx502	New from known	TRUE	453	100	553	TRUE	TRUE
14	ENSG00000286931	ENSG00000286931	BambuTx3270	New from known	FALSE	73	0	73	TRUE	FALSE
14	BambuGene79033	BambuGene79033	BambuTx504	New from new	FALSE	35	2	37	TRUE	FALSE
14	BambuGene79033	BambuGene79033	BambuTx503	New from new	FALSE	42	7	49	TRUE	FALSE
14	ENSG00000213920	MDP1	BambuTx505	New from known	TRUE	185	127	312	TRUE	TRUE
14	ENSG00000255526	NEDD8-MDP1	BambuTx506	New from known	FALSE	101	14	115	TRUE	TRUE
14	BambuGene74677	BambuGene74677	BambuTx507	New from new	FALSE	368	1	369	TRUE	TRUE
14	BambuGene79154	BambuGene79154	BambuTx508	New from new	FALSE	0	0	0	FALSE	FALSE
14	BambuGene79216	BambuGene79216	BambuTx2966	New from new	TRUE	44	0	44	TRUE	FALSE
14	ENSG00000203546	ENSG00000203546	BambuTx2069	New from known	FALSE	122	23	145	TRUE	TRUE
14	BambuGene74976	BambuGene74976	BambuTx3244	New from new	FALSE	326	0	326	TRUE	TRUE
14	ENSG00000129518	EAPP	BambuTx509	New from known	TRUE	3219	166	3385	TRUE	TRUE
14	BambuGene75041	BambuGene75041	BambuTx2967	New from new	FALSE	0	0	0	FALSE	FALSE
14	ENSG00000259017	ENSG00000259017	BambuTx510	New from known	FALSE	346	2	348	TRUE	TRUE
14	ENSG00000258342	ENSG00000258342	BambuTx2526	New from known	FALSE	1325	2	1327	TRUE	TRUE
14	BambuGene79840	BambuGene79840	BambuTx2968	New from new	FALSE	55	5	60	TRUE	FALSE
14	BambuGene75450	BambuGene75450	BambuTx2969	New from new	FALSE	109	0	109	TRUE	TRUE
14	BambuGene75512	BambuGene75512	BambuTx3324	New from new	FALSE	6	0	6	TRUE	FALSE
14	BambuGene75574	BambuGene75574	BambuTx2070	New from new	FALSE	5	1	6	TRUE	FALSE
14	BambuGene80113	BambuGene80113	BambuTx511	New from new	TRUE	0	0	0	FALSE	FALSE
14	ENSG00000100526	CDKN3	BambuTx512	New from known	TRUE	6	30	36	TRUE	FALSE
14	ENSG00000100526	CDKN3	BambuTx513	New from known	FALSE	13	2	15	TRUE	FALSE
14	BambuGene80329	BambuGene80329	BambuTx514	New from new	FALSE	0	0	0	FALSE	FALSE
14	BambuGene75861	BambuGene75861	BambuTx515	New from new	FALSE	89	0	89	TRUE	FALSE
14	BambuGene75868	BambuGene75868	BambuTx2769	New from new	FALSE	340	0	340	TRUE	TRUE
14	BambuGene75980	BambuGene75980	BambuTx2970	New from new	FALSE	63	0	63	TRUE	FALSE
14	ENSG00000126790	L3HYPDH	BambuTx516	New from known	FALSE	8	8	16	TRUE	FALSE
14	ENSG00000250548	LINC01303	BambuTx517	New from known	FALSE	31	3	34	TRUE	FALSE
14	BambuGene80603	BambuGene80603	BambuTx2527	New from new	FALSE	873	0	873	TRUE	TRUE
14	ENSG00000089775	ZBTB25	BambuTx518	New from known	TRUE	207	67	274	TRUE	TRUE
14	BambuGene80822	BambuGene80822	BambuTx519	New from new	FALSE	124	6	130	TRUE	TRUE
14	BambuGene80902	BambuGene80902	BambuTx3206	New from new	FALSE	140	0	140	TRUE	TRUE
14	ENSG00000100568	VTI1B	BambuTx520	New from known	TRUE	469	100	569	TRUE	TRUE
14	BambuGene76619	BambuGene76619	BambuTx521	New from new	TRUE	127	0	127	TRUE	TRUE
14	ENSG00000259146	SIPA1L1-AS1	BambuTx2528	New from known	FALSE	86	2	88	TRUE	FALSE
14	BambuGene81170	BambuGene81170	BambuTx522	New from new	FALSE	41	2	43	TRUE	FALSE
14	BambuGene81208	BambuGene81208	BambuTx2770	New from new	FALSE	73	0	73	TRUE	FALSE
14	ENSG00000119616	FCF1	BambuTx523	New from known	TRUE	0	2	2	TRUE	FALSE
14	BambuGene81528	BambuGene81528	BambuTx2771	New from new	FALSE	25	0	25	TRUE	FALSE
14	BambuGene77096	BambuGene77096	BambuTx524	New from new	FALSE	21	4	25	TRUE	FALSE
14	BambuGene81600	BambuGene81600	BambuTx2772	New from new	FALSE	1	0	1	TRUE	FALSE
14	ENSG00000269883	ENSG00000269883	BambuTx2071	New from known	FALSE	0	3	3	TRUE	FALSE
14	BambuGene77402	BambuGene77402	BambuTx525	New from new	FALSE	31	0	31	TRUE	FALSE
14	BambuGene77460	BambuGene77460	BambuTx526	New from new	FALSE	0	1	1	TRUE	FALSE
14	ENSG00000258920	FOXN3-AS1	BambuTx3091	New from known	FALSE	9	0	9	TRUE	FALSE
14	BambuGene82248	BambuGene82248	BambuTx2529	New from new	FALSE	19	0	19	TRUE	FALSE
14	BambuGene77728	BambuGene77728	BambuTx527	New from new	FALSE	139	4	143	TRUE	TRUE
14	ENSG00000258884	LINC02321	BambuTx528	New from known	FALSE	32	0	32	TRUE	FALSE
14	BambuGene77839	BambuGene77839	BambuTx529	New from new	FALSE	51	11	62	TRUE	FALSE
14	ENSG00000258481	ENSG00000258481	BambuTx530	New from known	FALSE	8	0	8	TRUE	FALSE
14	BambuGene82479	BambuGene82479	BambuTx531	New from new	FALSE	925	16	941	TRUE	TRUE
14	ENSG00000187581	COX8C	BambuTx532	New from known	FALSE	104	1	105	TRUE	TRUE
14	BambuGene78002	BambuGene78002	BambuTx533	New from new	FALSE	68	0	68	TRUE	FALSE
14	BambuGene78003	BambuGene78003	BambuTx534	New from new	FALSE	50	0	50	TRUE	FALSE
14	BambuGene82553	BambuGene82553	BambuTx3092	New from new	FALSE	2249	0	2249	TRUE	TRUE
14	ENSG00000165948	IFI27L1	BambuTx535	New from known	TRUE	160	74	234	TRUE	TRUE
14	ENSG00000235706	DICER1-AS1	BambuTx537	New from known	FALSE	46	1	47	TRUE	FALSE
14	ENSG00000235706	DICER1-AS1	BambuTx536	New from known	FALSE	44	7	51	TRUE	FALSE
14	BambuGene78090	BambuGene78090	BambuTx538	New from new	FALSE	108	29	137	TRUE	TRUE
14	BambuGene82688	BambuGene82688	BambuTx3271	New from new	FALSE	15	0	15	TRUE	FALSE
14	ENSG00000246223	LINC01550	BambuTx539	New from known	FALSE	11	0	11	TRUE	FALSE
14	BambuGene78163	BambuGene78163	BambuTx2530	New from new	FALSE	391	9	400	TRUE	TRUE
14	ENSG00000205476	CCDC85C	BambuTx2531	New from known	FALSE	1085	19	1104	TRUE	TRUE
14	BambuGene78204	BambuGene78204	BambuTx3207	New from new	FALSE	196	0	196	TRUE	TRUE
14	BambuGene78225	BambuGene78225	BambuTx2072	New from new	FALSE	30	1	31	TRUE	FALSE
14	BambuGene82811	BambuGene82811	BambuTx2073	New from new	FALSE	4	3	7	TRUE	FALSE
14	BambuGene82811	BambuGene82811	BambuTx2074	New from new	FALSE	4	4	8	TRUE	FALSE
14	ENSG00000258982	ENSG00000258982	BambuTx2075	New from known	FALSE	0	0	0	FALSE	FALSE
14	BambuGene78281	BambuGene78281	BambuTx540	New from new	FALSE	20	4	24	TRUE	FALSE
14	BambuGene83173	BambuGene83173	BambuTx2532	New from new	FALSE	17	0	17	TRUE	FALSE
14	BambuGene78526	BambuGene78526	BambuTx541	New from new	FALSE	17	150	167	TRUE	TRUE
14	BambuGene78526	BambuGene78526	BambuTx2076	New from new	TRUE	0	3	3	TRUE	FALSE
14	BambuGene78526	BambuGene78526	BambuTx542	New from new	TRUE	0	42	42	TRUE	FALSE
14	BambuGene78561	BambuGene78561	BambuTx543	New from new	TRUE	44	10	54	TRUE	FALSE
14	BambuGene78561	BambuGene78561	BambuTx544	New from new	TRUE	331	59	390	TRUE	TRUE
14	BambuGene78599	BambuGene78599	BambuTx545	New from new	TRUE	748	33	781	TRUE	TRUE
14	BambuGene83340	BambuGene83340	BambuTx2077	New from new	TRUE	2	0	2	TRUE	FALSE
15	ENSG00000258780	BMS1P15	BambuTx547	New from known	FALSE	1	0	1	TRUE	FALSE
15	BambuGene88092	BambuGene88092	BambuTx546	New from new	TRUE	2	0	2	TRUE	FALSE
15	BambuGene83522	BambuGene83522	BambuTx2533	New from new	FALSE	0	0	0	FALSE	FALSE
15	BambuGene88285	BambuGene88285	BambuTx2078	New from new	FALSE	18	0	18	TRUE	FALSE
15	BambuGene88318	BambuGene88318	BambuTx2079	New from new	TRUE	9	0	9	TRUE	FALSE
15	ENSG00000286110	ENSG00000286110	BambuTx548	New from known	FALSE	337	0	337	TRUE	TRUE
15	ENSG00000261524	ABCB10P3	BambuTx549	New from known	FALSE	57	1	58	TRUE	FALSE
15	ENSG00000260053	ABCB10P4	BambuTx550	New from known	TRUE	200	0	200	TRUE	TRUE
15	ENSG00000261377	PDCD6IPP2	BambuTx551	New from known	FALSE	536	44	580	TRUE	TRUE
15	BambuGene88547	BambuGene88547	BambuTx552	New from new	FALSE	1	0	1	TRUE	FALSE
15	BambuGene83844	BambuGene83844	BambuTx2080	New from new	FALSE	1	0	1	TRUE	FALSE
15	BambuGene83844	BambuGene83844	BambuTx2081	New from new	FALSE	12	0	12	TRUE	FALSE
15	BambuGene83852	BambuGene83852	BambuTx3208	New from new	FALSE	4	0	4	TRUE	FALSE
15	BambuGene83977	BambuGene83977	BambuTx3325	New from new	FALSE	220	0	220	TRUE	TRUE
15	BambuGene88833	BambuGene88833	BambuTx553	New from new	FALSE	1	0	1	TRUE	FALSE
15	BambuGene88858	BambuGene88858	BambuTx554	New from new	FALSE	30	1	31	TRUE	FALSE
15	BambuGene84075	BambuGene84075	BambuTx555	New from new	FALSE	146	0	146	TRUE	TRUE
15	ENSG00000259345	ENSG00000259345	BambuTx2082	New from known	FALSE	438	0	438	TRUE	TRUE
15	BambuGene84165	BambuGene84165	BambuTx557	New from new	TRUE	3	15	18	TRUE	FALSE
15	BambuGene84165	BambuGene84165	BambuTx556	New from new	FALSE	163	0	163	TRUE	TRUE
15	ENSG00000273855	ENSG00000273855	BambuTx558	New from known	FALSE	1236	3	1239	TRUE	TRUE
15	ENSG00000137824	RMDN3	BambuTx559	New from known	TRUE	0	70	70	TRUE	FALSE
15	BambuGene89204	BambuGene89204	BambuTx560	New from new	TRUE	46	41	87	TRUE	FALSE
15	ENSG00000062524	LTK	BambuTx561	New from known	FALSE	0	2	2	TRUE	FALSE
15	ENSG00000285080	ENSG00000285080	BambuTx562	New from known	FALSE	100	1	101	TRUE	FALSE
15	BambuGene89389	BambuGene89389	BambuTx563	New from new	FALSE	14	13	27	TRUE	FALSE
15	ENSG00000201136	RNU6-353P	BambuTx2083	New from known	TRUE	10795	66	10861	TRUE	TRUE
15	ENSG00000104131	EIF3J	BambuTx564	New from known	FALSE	53	33	86	TRUE	FALSE
15	BambuGene89566	BambuGene89566	BambuTx3326	New from new	FALSE	143	0	143	TRUE	TRUE
15	BambuGene84726	BambuGene84726	BambuTx565	New from new	FALSE	101	19	120	TRUE	TRUE
15	BambuGene84726	BambuGene84726	BambuTx566	New from new	FALSE	0	0	0	FALSE	FALSE
15	ENSG00000259520	SLC28A2-AS1	BambuTx2534	New from known	FALSE	27	1	28	TRUE	FALSE
15	ENSG00000287704	ENSG00000287704	BambuTx567	New from known	FALSE	136	3	139	TRUE	TRUE
15	ENSG00000233932	CTXN2	BambuTx568	New from known	FALSE	120	20	140	TRUE	TRUE
15	BambuGene84814	BambuGene84814	BambuTx2535	New from new	TRUE	7	0	7	TRUE	FALSE
15	BambuGene84956	BambuGene84956	BambuTx569	New from new	FALSE	409	15	424	TRUE	TRUE
15	ENSG00000259668	ENSG00000259668	BambuTx570	New from known	FALSE	469	3	472	TRUE	TRUE
15	ENSG00000259556	ENSG00000259556	BambuTx571	New from known	FALSE	208	9	217	TRUE	TRUE
15	BambuGene90335	BambuGene90335	BambuTx2084	New from new	FALSE	0	0	0	FALSE	FALSE
15	BambuGene85528	BambuGene85528	BambuTx2536	New from new	FALSE	96	1	97	TRUE	FALSE
15	BambuGene85545	BambuGene85545	BambuTx2085	New from new	FALSE	9	5	14	TRUE	FALSE
15	BambuGene90406	BambuGene90406	BambuTx2086	New from new	FALSE	34	17	51	TRUE	FALSE
15	ENSG00000180304	OAZ2	BambuTx572	New from known	TRUE	2202	924	3126	TRUE	TRUE
15	ENSG00000174498	IGDCC3	BambuTx573	New from known	FALSE	39	4	43	TRUE	FALSE
15	BambuGene85954	BambuGene85954	BambuTx574	New from new	FALSE	13	2	15	TRUE	FALSE
15	BambuGene90788	BambuGene90788	BambuTx2087	New from new	FALSE	126	0	126	TRUE	TRUE
15	ENSG00000075131	TIPIN	BambuTx2088	New from known	FALSE	126	25	151	TRUE	TRUE
15	ENSG00000075131	TIPIN	BambuTx575	New from known	FALSE	2734	38	2772	TRUE	TRUE
15	ENSG00000261351	ENSG00000261351	BambuTx576	New from known	FALSE	282	14	296	TRUE	TRUE
15	ENSG00000261351	ENSG00000261351	BambuTx577	New from known	FALSE	103	3	106	TRUE	TRUE
15	ENSG00000259673	IQCH-AS1	BambuTx578	New from known	FALSE	62	3	65	TRUE	FALSE
15	ENSG00000259673	IQCH-AS1	BambuTx580	New from known	FALSE	41	7	48	TRUE	FALSE
15	ENSG00000259673	IQCH-AS1	BambuTx579	New from known	TRUE	74	6	80	TRUE	FALSE
15	ENSG00000260657	ENSG00000260657	BambuTx581	New from known	FALSE	30	19	49	TRUE	FALSE
15	BambuGene90948	BambuGene90948	BambuTx2773	New from new	FALSE	45	0	45	TRUE	FALSE
15	BambuGene90962	BambuGene90962	BambuTx2774	New from new	FALSE	69	0	69	TRUE	FALSE
15	BambuGene86204	BambuGene86204	BambuTx582	New from new	FALSE	27	1	28	TRUE	FALSE
15	BambuGene91023	BambuGene91023	BambuTx3386	New from new	FALSE	0	0	0	FALSE	FALSE
15	BambuGene91117	BambuGene91117	BambuTx2089	New from new	FALSE	7	0	7	TRUE	FALSE
15	BambuGene91153	BambuGene91153	BambuTx583	New from new	FALSE	3478	4	3482	TRUE	TRUE
15	BambuGene86409	BambuGene86409	BambuTx584	New from new	FALSE	3	0	3	TRUE	FALSE
15	ENSG00000260898	ADPGK-AS1	BambuTx585	New from known	FALSE	543	32	575	TRUE	TRUE
15	ENSG00000247240	UBL7-DT	BambuTx586	New from known	FALSE	0	1	1	TRUE	FALSE
15	ENSG00000261606	ENSG00000261606	BambuTx587	New from known	FALSE	0	1	1	TRUE	FALSE
15	ENSG00000167195	GOLGA6C	BambuTx2090	New from known	FALSE	67	0	67	TRUE	FALSE
15	BambuGene86726	BambuGene86726	BambuTx588	New from new	FALSE	0	0	0	FALSE	FALSE
15	ENSG00000140368	PSTPIP1	BambuTx589	New from known	TRUE	95	18	113	TRUE	FALSE
15	ENSG00000140368	PSTPIP1	BambuTx2091	New from known	FALSE	153	9	162	TRUE	TRUE
15	ENSG00000140368	PSTPIP1	BambuTx590	New from known	FALSE	36	1	37	TRUE	FALSE
15	BambuGene91575	BambuGene91575	BambuTx591	New from new	FALSE	81	3	84	TRUE	FALSE
15	BambuGene91634	BambuGene91634	BambuTx592	New from new	FALSE	0	2	2	TRUE	FALSE
15	BambuGene91675	BambuGene91675	BambuTx2092	New from new	FALSE	9	1	10	TRUE	FALSE
15	ENSG00000136371	MTHFS	BambuTx594	New from known	TRUE	61	33	94	TRUE	FALSE
15	ENSG00000259332	ST20-MTHFS	BambuTx593	New from known	FALSE	56	13	69	TRUE	FALSE
15	ENSG00000180953	ST20	BambuTx595	New from known	FALSE	15	60	75	TRUE	FALSE
15	ENSG00000180953	ST20	BambuTx596	New from known	FALSE	10	7	17	TRUE	FALSE
15	BambuGene91790	BambuGene91790	BambuTx3245	New from new	FALSE	30	0	30	TRUE	FALSE
15	BambuGene87001	BambuGene87001	BambuTx2093	New from new	FALSE	0	0	0	FALSE	FALSE
15	BambuGene91874	BambuGene91874	BambuTx3093	New from new	FALSE	0	1	1	TRUE	FALSE
15	BambuGene91900	BambuGene91900	BambuTx597	New from new	TRUE	2783	0	2783	TRUE	TRUE
15	BambuGene87363	BambuGene87363	BambuTx598	New from new	FALSE	20	5	25	TRUE	FALSE
15	BambuGene87426	BambuGene87426	BambuTx2094	New from new	FALSE	135	0	135	TRUE	TRUE
15	BambuGene92250	BambuGene92250	BambuTx2095	New from new	FALSE	10	1	11	TRUE	FALSE
15	BambuGene87435	BambuGene87435	BambuTx600	New from new	FALSE	64	3	67	TRUE	FALSE
15	BambuGene87435	BambuGene87435	BambuTx599	New from new	FALSE	54	8	62	TRUE	FALSE
15	ENSG00000259685	IDH2-DT	BambuTx601	New from known	FALSE	74	10	84	TRUE	FALSE
15	ENSG00000259685	IDH2-DT	BambuTx602	New from known	FALSE	510	10	520	TRUE	TRUE
15	ENSG00000284626	ENSG00000284626	BambuTx2096	New from known	FALSE	56	3	59	TRUE	FALSE
15	ENSG00000284626	ENSG00000284626	BambuTx2775	New from known	FALSE	3	0	3	TRUE	FALSE
15	BambuGene87610	BambuGene87610	BambuTx3327	New from new	FALSE	392	3	395	TRUE	TRUE
15	ENSG00000214432	VPS33B-DT	BambuTx2776	New from known	FALSE	26	0	26	TRUE	FALSE
15	BambuGene87655	BambuGene87655	BambuTx3094	New from new	FALSE	9631	0	9631	TRUE	TRUE
15	BambuGene87830	BambuGene87830	BambuTx2097	New from new	FALSE	182	0	182	TRUE	TRUE
15	ENSG00000277987	LINC02351	BambuTx2777	New from known	FALSE	577	0	577	TRUE	TRUE
15	ENSG00000259424	IRAIN	BambuTx603	New from known	FALSE	12	6	18	TRUE	FALSE
15	BambuGene87981	BambuGene87981	BambuTx2537	New from new	FALSE	5548	1	5549	TRUE	TRUE
15	BambuGene92823	BambuGene92823	BambuTx604	New from new	FALSE	5	0	5	TRUE	FALSE
15	BambuGene87983	BambuGene87983	BambuTx2098	New from new	FALSE	17	0	17	TRUE	FALSE
15	ENSG00000259755	ENSG00000259755	BambuTx3272	New from known	FALSE	1527	8	1535	TRUE	TRUE
15	ENSG00000131871	SELENOS	BambuTx605	New from known	FALSE	0	1	1	TRUE	FALSE
16	BambuGene92954	BambuGene92954	BambuTx2099	New from new	FALSE	0	0	0	FALSE	FALSE
16	ENSG00000290038	ENSG00000290038	BambuTx606	New from known	FALSE	0	1	1	TRUE	FALSE
16	ENSG00000290038	ENSG00000290038	BambuTx607	New from known	FALSE	0	14	14	TRUE	FALSE
16	ENSG00000290010	ENSG00000290010	BambuTx608	New from known	FALSE	0	3	3	TRUE	FALSE
16	ENSG00000290010	ENSG00000290010	BambuTx609	New from known	FALSE	0	11	11	TRUE	FALSE
16	ENSG00000290010	ENSG00000290010	BambuTx610	New from known	FALSE	0	4	4	TRUE	FALSE
16	BambuGene99266	BambuGene99266	BambuTx2971	New from new	FALSE	55	13	68	TRUE	FALSE
16	ENSG00000172366	MCRIP2	BambuTx611	New from known	FALSE	17	3	20	TRUE	FALSE
16	ENSG00000279255	ENSG00000279255	BambuTx3273	New from known	FALSE	17	1	18	TRUE	FALSE
16	ENSG00000127588	GNG13	BambuTx612	New from known	TRUE	114	65	179	TRUE	TRUE
16	BambuGene93049	BambuGene93049	BambuTx2972	New from new	FALSE	537	0	537	TRUE	TRUE
16	BambuGene93053	BambuGene93053	BambuTx613	New from new	FALSE	53	2	55	TRUE	FALSE
16	BambuGene93116	BambuGene93116	BambuTx614	New from new	FALSE	31	4	35	TRUE	FALSE
16	BambuGene99359	BambuGene99359	BambuTx615	New from new	FALSE	2	0	2	TRUE	FALSE
16	ENSG00000255198	SNHG9	BambuTx2100	New from known	FALSE	2	1	3	TRUE	FALSE
16	ENSG00000205913	SRRM2-AS1	BambuTx616	New from known	FALSE	36	17	53	TRUE	FALSE
16	BambuGene99438	BambuGene99438	BambuTx2538	New from new	FALSE	3	29	32	TRUE	FALSE
16	ENSG00000276791	ENSG00000276791	BambuTx617	New from known	FALSE	7	4	11	TRUE	FALSE
16	ENSG00000103145	HCFC1R1	BambuTx618	New from known	TRUE	87	88	175	TRUE	FALSE
16	ENSG00000263011	ENSG00000263011	BambuTx619	New from known	FALSE	0	1	1	TRUE	FALSE
16	ENSG00000285329	ENSG00000285329	BambuTx620	New from known	FALSE	201	22	223	TRUE	TRUE
16	ENSG00000103351	CLUAP1	BambuTx621	New from known	TRUE	15	8	23	TRUE	FALSE
16	ENSG00000188827	SLX4	BambuTx622	New from known	FALSE	0	0	0	FALSE	FALSE
16	ENSG00000262686	GLIS2-AS1	BambuTx624	New from known	FALSE	6	1	7	TRUE	FALSE
16	ENSG00000262686	GLIS2-AS1	BambuTx623	New from known	FALSE	54	4	58	TRUE	FALSE
16	ENSG00000262686	GLIS2-AS1	BambuTx2101	New from known	FALSE	50	15	65	TRUE	FALSE
16	ENSG00000103423	DNAJA3	BambuTx625	New from known	TRUE	0	5	5	TRUE	FALSE
16	ENSG00000103199	ZNF500	BambuTx626	New from known	TRUE	0	1	1	TRUE	FALSE
16	ENSG00000118894	EEF2KMT	BambuTx627	New from known	FALSE	15	1	16	TRUE	FALSE
16	BambuGene99755	BambuGene99755	BambuTx2102	New from new	FALSE	82	0	82	TRUE	FALSE
16	BambuGene99948	BambuGene99948	BambuTx628	New from new	FALSE	218	33	251	TRUE	TRUE
16	BambuGene93708	BambuGene93708	BambuTx3174	New from new	FALSE	9	3	12	TRUE	FALSE
16	BambuGene99989	BambuGene99989	BambuTx2778	New from new	FALSE	3	0	3	TRUE	FALSE
16	ENSG00000184857	TMEM186	BambuTx629	New from known	TRUE	199	16	215	TRUE	TRUE
16	BambuGene100055	BambuGene100055	BambuTx2539	New from new	FALSE	244	0	244	TRUE	TRUE
16	ENSG00000262420	ENSG00000262420	BambuTx630	New from known	FALSE	16	3	19	TRUE	FALSE
16	BambuGene94338	BambuGene94338	BambuTx631	New from new	FALSE	1521	28	1549	TRUE	TRUE
16	ENSG00000188599	NPIPP1	BambuTx632	New from known	TRUE	4	24	28	TRUE	FALSE
16	ENSG00000188599	NPIPP1	BambuTx633	New from known	FALSE	1062	9	1071	TRUE	TRUE
16	BambuGene100716	BambuGene100716	BambuTx2540	New from new	FALSE	3	0	3	TRUE	FALSE
16	BambuGene100716	BambuGene100716	BambuTx3246	New from new	FALSE	0	0	0	FALSE	FALSE
16	BambuGene100804	BambuGene100804	BambuTx2103	New from new	FALSE	26	10	36	TRUE	FALSE
16	ENSG00000261448	ENSG00000261448	BambuTx634	New from known	FALSE	0	0	0	FALSE	FALSE
16	ENSG00000261448	ENSG00000261448	BambuTx2541	New from known	FALSE	0	0	0	FALSE	FALSE
16	BambuGene100977	BambuGene100977	BambuTx3095	New from new	FALSE	3273	0	3273	TRUE	TRUE
16	ENSG00000233024	NPIPA9	BambuTx635	New from known	FALSE	17	0	17	TRUE	FALSE
16	ENSG00000233024	NPIPA9	BambuTx636	New from known	FALSE	0	3	3	TRUE	FALSE
16	ENSG00000260342	ENSG00000260342	BambuTx637	New from known	FALSE	95	13	108	TRUE	FALSE
16	BambuGene94834	BambuGene94834	BambuTx3096	New from new	FALSE	69	3	72	TRUE	FALSE
16	ENSG00000261195	ENSG00000261195	BambuTx638	New from known	TRUE	597	36	633	TRUE	TRUE
16	ENSG00000169246	NPIPB3	BambuTx3274	New from known	FALSE	6	0	6	TRUE	FALSE
16	ENSG00000169246	NPIPB3	BambuTx2973	New from known	FALSE	16	7	23	TRUE	FALSE
16	BambuGene101551	BambuGene101551	BambuTx3275	New from new	FALSE	306	0	306	TRUE	TRUE
16	BambuGene95269	BambuGene95269	BambuTx2542	New from new	FALSE	230	0	230	TRUE	TRUE
16	BambuGene95804	BambuGene95804	BambuTx639	New from new	FALSE	15	3	18	TRUE	FALSE
16	ENSG00000197165	SULT1A2	BambuTx3387	New from known	FALSE	24	2	26	TRUE	FALSE
16	ENSG00000288656	ENSG00000288656	BambuTx640	New from known	FALSE	59	20	79	TRUE	FALSE
16	ENSG00000289755	ENSG00000289755	BambuTx641	New from known	FALSE	360	252	612	TRUE	TRUE
16	ENSG00000284649	ENSG00000284649	BambuTx2543	New from known	FALSE	8	3	11	TRUE	FALSE
16	ENSG00000238045	MVP-DT	BambuTx2544	New from known	FALSE	192	10	202	TRUE	TRUE
16	ENSG00000102882	MAPK3	BambuTx642	New from known	TRUE	0	6	6	TRUE	FALSE
16	BambuGene102447	BambuGene102447	BambuTx643	New from new	TRUE	10368	21	10389	TRUE	TRUE
16	ENSG00000179965	ZNF771	BambuTx644	New from known	TRUE	175	27	202	TRUE	TRUE
16	ENSG00000196118	CFAP119	BambuTx645	New from known	FALSE	54	33	87	TRUE	FALSE
16	BambuGene102523	BambuGene102523	BambuTx3388	New from new	FALSE	5	0	5	TRUE	FALSE
16	ENSG00000260083	MIR762HG	BambuTx646	New from known	FALSE	5	3	8	TRUE	FALSE
16	ENSG00000261487	ENSG00000261487	BambuTx647	New from known	FALSE	51	7	58	TRUE	FALSE
16	ENSG00000103496	STX4	BambuTx648	New from known	TRUE	222	4	226	TRUE	TRUE
16	ENSG00000178226	PRSS36	BambuTx649	New from known	FALSE	163	5	168	TRUE	TRUE
16	ENSG00000261474	ENSG00000261474	BambuTx2779	New from known	FALSE	2006	2	2008	TRUE	TRUE
16	BambuGene96374	BambuGene96374	BambuTx650	New from new	FALSE	723	0	723	TRUE	TRUE
16	ENSG00000261325	LINC02192	BambuTx3209	New from known	TRUE	2233	13	2246	TRUE	TRUE
16	ENSG00000289119	ENSG00000289119	BambuTx651	New from known	FALSE	5	10	15	TRUE	FALSE
16	ENSG00000289119	ENSG00000289119	BambuTx652	New from known	TRUE	858	58	916	TRUE	TRUE
16	BambuGene96582	BambuGene96582	BambuTx653	New from new	FALSE	5	2	7	TRUE	FALSE
16	BambuGene102917	BambuGene102917	BambuTx2104	New from new	FALSE	4	0	4	TRUE	FALSE
16	BambuGene96631	BambuGene96631	BambuTx3210	New from new	FALSE	3	0	3	TRUE	FALSE
16	BambuGene103173	BambuGene103173	BambuTx2105	New from new	FALSE	22	1	23	TRUE	FALSE
16	BambuGene103201	BambuGene103201	BambuTx3097	New from new	FALSE	250	2	252	TRUE	TRUE
16	BambuGene103235	BambuGene103235	BambuTx3175	New from new	FALSE	24	12	36	TRUE	FALSE
16	ENSG00000205362	MT1A	BambuTx654	New from known	TRUE	106	15	121	TRUE	TRUE
16	BambuGene103241	BambuGene103241	BambuTx655	New from new	FALSE	13	4	17	TRUE	FALSE
16	BambuGene103241	BambuGene103241	BambuTx656	New from new	FALSE	187	15	202	TRUE	TRUE
16	BambuGene103378	BambuGene103378	BambuTx2106	New from new	TRUE	17	0	17	TRUE	FALSE
16	ENSG00000289004	ENSG00000289004	BambuTx657	New from known	FALSE	480	0	480	TRUE	TRUE
16	ENSG00000289004	ENSG00000289004	BambuTx3098	New from known	FALSE	2	0	2	TRUE	FALSE
16	ENSG00000289004	ENSG00000289004	BambuTx2107	New from known	FALSE	17	4	21	TRUE	FALSE
16	BambuGene97123	BambuGene97123	BambuTx2545	New from new	FALSE	451	0	451	TRUE	TRUE
16	BambuGene103520	BambuGene103520	BambuTx2108	New from new	FALSE	2	0	2	TRUE	FALSE
16	BambuGene97179	BambuGene97179	BambuTx658	New from new	FALSE	152	15	167	TRUE	TRUE
16	BambuGene103608	BambuGene103608	BambuTx659	New from new	FALSE	18	2	20	TRUE	FALSE
16	BambuGene103608	BambuGene103608	BambuTx2109	New from new	FALSE	14	3	17	TRUE	FALSE
16	ENSG00000217555	CKLF	BambuTx660	New from known	TRUE	249	50	299	TRUE	TRUE
16	ENSG00000258122	ENSG00000258122	BambuTx2110	New from known	FALSE	21	4	25	TRUE	FALSE
16	ENSG00000172824	CES4A	BambuTx661	New from known	FALSE	12072	4	12076	TRUE	TRUE
16	ENSG00000159713	TPPP3	BambuTx662	New from known	TRUE	1003	97	1100	TRUE	TRUE
16	ENSG00000259804	CTCF-DT	BambuTx2546	New from known	FALSE	3	1	4	TRUE	FALSE
16	BambuGene97458	BambuGene97458	BambuTx663	New from new	TRUE	300	1868	2168	TRUE	TRUE
16	BambuGene97528	BambuGene97528	BambuTx2547	New from new	FALSE	31	0	31	TRUE	FALSE
16	BambuGene97545	BambuGene97545	BambuTx2111	New from new	FALSE	1896	29	1925	TRUE	TRUE
16	BambuGene104063	BambuGene104063	BambuTx664	New from new	FALSE	0	0	0	FALSE	FALSE
16	ENSG00000157349	DDX19B	BambuTx2112	New from known	FALSE	30	5	35	TRUE	FALSE
16	BambuGene104291	BambuGene104291	BambuTx2113	New from new	FALSE	34	1	35	TRUE	FALSE
16	BambuGene104300	BambuGene104300	BambuTx2114	New from new	FALSE	1368	3	1371	TRUE	TRUE
16	BambuGene104567	BambuGene104567	BambuTx665	New from new	FALSE	120	0	120	TRUE	TRUE
16	BambuGene104594	BambuGene104594	BambuTx666	New from new	FALSE	34	2	36	TRUE	FALSE
16	ENSG00000168411	RFWD3	BambuTx2115	New from known	FALSE	0	1	1	TRUE	FALSE
16	BambuGene104696	BambuGene104696	BambuTx2548	New from new	FALSE	155	0	155	TRUE	TRUE
16	ENSG00000140876	NUDT7	BambuTx667	New from known	FALSE	114	50	164	TRUE	TRUE
16	BambuGene98491	BambuGene98491	BambuTx3276	New from new	FALSE	3370	0	3370	TRUE	TRUE
16	BambuGene98572	BambuGene98572	BambuTx2116	New from new	FALSE	15	0	15	TRUE	FALSE
16	ENSG00000168589	DYNLRB2	BambuTx668	New from known	FALSE	319	69	388	TRUE	TRUE
16	ENSG00000103121	CMC2	BambuTx671	New from known	TRUE	244	74	318	TRUE	TRUE
16	ENSG00000103121	CMC2	BambuTx669	New from known	TRUE	499	325	824	TRUE	TRUE
16	ENSG00000103121	CMC2	BambuTx670	New from known	TRUE	323	81	404	TRUE	TRUE
16	ENSG00000103121	CMC2	BambuTx672	New from known	TRUE	785	322	1107	TRUE	TRUE
16	ENSG00000284512	ENSG00000284512	BambuTx2780	New from known	FALSE	112	5	117	TRUE	TRUE
16	ENSG00000166455	C16orf46	BambuTx673	New from known	TRUE	141	13	154	TRUE	TRUE
16	BambuGene98682	BambuGene98682	BambuTx3211	New from new	TRUE	20	0	20	TRUE	FALSE
16	BambuGene98682	BambuGene98682	BambuTx2117	New from new	TRUE	2	0	2	TRUE	FALSE
16	BambuGene98693	BambuGene98693	BambuTx3277	New from new	FALSE	5	0	5	TRUE	FALSE
16	ENSG00000261103	ENSG00000261103	BambuTx2781	New from known	FALSE	30	3	33	TRUE	FALSE
16	BambuGene105183	BambuGene105183	BambuTx2974	New from new	FALSE	223	3	226	TRUE	TRUE
16	BambuGene98795	BambuGene98795	BambuTx674	New from new	FALSE	19	0	19	TRUE	FALSE
16	BambuGene98805	BambuGene98805	BambuTx2118	New from new	FALSE	5	0	5	TRUE	FALSE
16	ENSG00000275088	ENSG00000275088	BambuTx675	New from known	FALSE	1101	1	1102	TRUE	TRUE
16	BambuGene105345	BambuGene105345	BambuTx3278	New from new	FALSE	7	0	7	TRUE	FALSE
16	BambuGene98912	BambuGene98912	BambuTx2549	New from new	FALSE	13	2	15	TRUE	FALSE
16	BambuGene98924	BambuGene98924	BambuTx676	New from new	FALSE	41	4	45	TRUE	FALSE
16	BambuGene98931	BambuGene98931	BambuTx677	New from new	FALSE	32	0	32	TRUE	FALSE
16	ENSG00000260944	FOXC2-AS1	BambuTx3099	New from known	FALSE	1	0	1	TRUE	FALSE
16	ENSG00000232190	LINC02181	BambuTx3389	New from known	FALSE	0	0	0	FALSE	FALSE
16	ENSG00000270006	C16orf95-DT	BambuTx678	New from known	FALSE	0	3	3	TRUE	FALSE
16	ENSG00000269935	ENSG00000269935	BambuTx2119	New from known	FALSE	13	6	19	TRUE	FALSE
16	BambuGene105472	BambuGene105472	BambuTx3212	New from new	FALSE	197	0	197	TRUE	TRUE
16	ENSG00000174990	CA5A	BambuTx679	New from known	FALSE	12	6	18	TRUE	FALSE
16	ENSG00000174990	CA5A	BambuTx680	New from known	FALSE	36	36	72	TRUE	FALSE
16	BambuGene99027	BambuGene99027	BambuTx2782	New from new	FALSE	36	0	36	TRUE	FALSE
16	ENSG00000261816	ENSG00000261816	BambuTx2975	New from known	FALSE	11	1	12	TRUE	FALSE
16	ENSG00000289151	ENSG00000289151	BambuTx681	New from known	FALSE	680	0	680	TRUE	TRUE
16	ENSG00000198931	APRT	BambuTx682	New from known	TRUE	28	31	59	TRUE	FALSE
16	BambuGene99123	BambuGene99123	BambuTx2783	New from new	FALSE	122	0	122	TRUE	TRUE
16	BambuGene105568	BambuGene105568	BambuTx683	New from new	FALSE	272	29	301	TRUE	TRUE
16	BambuGene105586	BambuGene105586	BambuTx2120	New from new	FALSE	945	0	945	TRUE	TRUE
16	ENSG00000167523	SPATA33	BambuTx684	New from known	FALSE	97	14	111	TRUE	FALSE
16	ENSG00000167523	SPATA33	BambuTx685	New from known	FALSE	175	26	201	TRUE	TRUE
16	ENSG00000260259	LINC02166	BambuTx2976	New from known	FALSE	17	1	18	TRUE	FALSE
17	ENSG00000262905	ENSG00000262905	BambuTx2977	New from known	FALSE	0	0	0	FALSE	FALSE
17	BambuGene105704	BambuGene105704	BambuTx2121	New from new	FALSE	22	1	23	TRUE	FALSE
17	ENSG00000262434	ENSG00000262434	BambuTx686	New from known	FALSE	395	0	395	TRUE	TRUE
17	ENSG00000167705	RILP	BambuTx687	New from known	TRUE	56	24	80	TRUE	FALSE
17	BambuGene105903	BambuGene105903	BambuTx2550	New from new	FALSE	0	0	0	FALSE	FALSE
17	BambuGene105903	BambuGene105903	BambuTx2122	New from new	FALSE	0	0	0	FALSE	FALSE
17	BambuGene105990	BambuGene105990	BambuTx2784	New from new	FALSE	0	0	0	FALSE	FALSE
17	BambuGene105990	BambuGene105990	BambuTx2123	New from new	FALSE	0	1	1	TRUE	FALSE
17	BambuGene105990	BambuGene105990	BambuTx688	New from new	FALSE	66	4	70	TRUE	FALSE
17	ENSG00000277200	CCDC92B	BambuTx689	New from known	TRUE	1408	52	1460	TRUE	TRUE
17	BambuGene113471	BambuGene113471	BambuTx3100	New from new	FALSE	136	0	136	TRUE	TRUE
17	BambuGene113515	BambuGene113515	BambuTx2785	New from new	FALSE	350	1	351	TRUE	TRUE
17	ENSG00000083457	ITGAE	BambuTx690	New from known	TRUE	385	178	563	TRUE	TRUE
17	ENSG00000004660	CAMKK1	BambuTx691	New from known	TRUE	1	21	22	TRUE	FALSE
17	ENSG00000167740	CYB5D2	BambuTx692	New from known	FALSE	1326	60	1386	TRUE	TRUE
17	ENSG00000261868	MFSD1P1	BambuTx2786	New from known	FALSE	10	0	10	TRUE	FALSE
17	ENSG00000261868	MFSD1P1	BambuTx2124	New from known	FALSE	32	1	33	TRUE	FALSE
17	BambuGene113652	BambuGene113652	BambuTx2787	New from new	FALSE	20	0	20	TRUE	FALSE
17	ENSG00000262165	C17orf114	BambuTx693	New from known	TRUE	122	124	246	TRUE	TRUE
17	BambuGene106346	BambuGene106346	BambuTx694	New from new	FALSE	0	1	1	TRUE	FALSE
17	ENSG00000196388	INCA1	BambuTx695	New from known	FALSE	11	7	18	TRUE	FALSE
17	ENSG00000072849	DERL2	BambuTx696	New from known	FALSE	147	19	166	TRUE	TRUE
17	BambuGene106436	BambuGene106436	BambuTx697	New from new	FALSE	0	4	4	TRUE	FALSE
17	ENSG00000284837	ENSG00000284837	BambuTx2788	New from known	FALSE	17	0	17	TRUE	FALSE
17	BambuGene106497	BambuGene106497	BambuTx699	New from new	FALSE	44	14	58	TRUE	FALSE
17	BambuGene106497	BambuGene106497	BambuTx698	New from new	FALSE	19	2	21	TRUE	FALSE
17	BambuGene106497	BambuGene106497	BambuTx700	New from new	TRUE	117	35	152	TRUE	TRUE
17	BambuGene106497	BambuGene106497	BambuTx701	New from new	TRUE	132	17	149	TRUE	TRUE
17	ENSG00000161939	RNASEK-C17orf49	BambuTx702	New from known	TRUE	21	51	72	TRUE	FALSE
17	BambuGene113985	BambuGene113985	BambuTx3213	New from new	FALSE	0	0	0	FALSE	FALSE
17	BambuGene114006	BambuGene114006	BambuTx2551	New from new	FALSE	87	1	88	TRUE	FALSE
17	ENSG00000108961	RANGRF	BambuTx703	New from known	TRUE	205	20	225	TRUE	TRUE
17	BambuGene106731	BambuGene106731	BambuTx2978	New from new	FALSE	0	0	0	FALSE	FALSE
17	BambuGene106871	BambuGene106871	BambuTx2789	New from new	TRUE	129	0	129	TRUE	TRUE
17	ENSG00000285220	ENSG00000285220	BambuTx2125	New from known	FALSE	27	1	28	TRUE	FALSE
17	BambuGene114351	BambuGene114351	BambuTx2790	New from new	FALSE	311	1	312	TRUE	TRUE
17	BambuGene114424	BambuGene114424	BambuTx2791	New from new	FALSE	1	0	1	TRUE	FALSE
17	BambuGene107229	BambuGene107229	BambuTx3279	New from new	TRUE	9	0	9	TRUE	FALSE
17	ENSG00000141030	COPS3	BambuTx704	New from known	FALSE	6	3	9	TRUE	FALSE
17	BambuGene107484	BambuGene107484	BambuTx705	New from new	TRUE	761	31	792	TRUE	TRUE
17	BambuGene114778	BambuGene114778	BambuTx707	New from new	FALSE	11	0	11	TRUE	FALSE
17	BambuGene114778	BambuGene114778	BambuTx706	New from new	FALSE	32	5	37	TRUE	FALSE
17	ENSG00000186831	KRT17P2	BambuTx708	New from known	FALSE	415	92	507	TRUE	TRUE
17	BambuGene114850	BambuGene114850	BambuTx709	New from new	FALSE	6	0	6	TRUE	FALSE
17	BambuGene114850	BambuGene114850	BambuTx710	New from new	TRUE	1	0	1	TRUE	FALSE
17	ENSG00000108448	TRIM16L	BambuTx711	New from known	FALSE	1	3	4	TRUE	FALSE
17	ENSG00000108448	TRIM16L	BambuTx2126	New from known	FALSE	0	0	0	FALSE	FALSE
17	ENSG00000141127	PRPSAP2	BambuTx712	New from known	FALSE	0	16	16	TRUE	FALSE
17	BambuGene114914	BambuGene114914	BambuTx3176	New from new	FALSE	12	0	12	TRUE	FALSE
17	BambuGene114954	BambuGene114954	BambuTx3177	New from new	FALSE	3	1	4	TRUE	FALSE
17	BambuGene107861	BambuGene107861	BambuTx713	New from new	FALSE	17	0	17	TRUE	FALSE
17	BambuGene107991	BambuGene107991	BambuTx2127	New from new	FALSE	1881	2	1883	TRUE	TRUE
17	ENSG00000265254	ENSG00000265254	BambuTx2128	New from known	FALSE	9	1	10	TRUE	FALSE
17	ENSG00000265254	ENSG00000265254	BambuTx714	New from known	FALSE	9	3	12	TRUE	FALSE
17	ENSG00000167525	PROCA1	BambuTx2979	New from known	FALSE	5	0	5	TRUE	FALSE
17	BambuGene108147	BambuGene108147	BambuTx2129	New from new	FALSE	455	45	500	TRUE	TRUE
17	ENSG00000176927	EFCAB5	BambuTx715	New from known	FALSE	7	13	20	TRUE	FALSE
17	BambuGene115571	BambuGene115571	BambuTx716	New from new	FALSE	186	40	226	TRUE	TRUE
17	BambuGene115571	BambuGene115571	BambuTx717	New from new	FALSE	25	15	40	TRUE	FALSE
17	BambuGene115571	BambuGene115571	BambuTx718	New from new	FALSE	16	1	17	TRUE	FALSE
17	ENSG00000264148	ENSG00000264148	BambuTx719	New from known	FALSE	392	32	424	TRUE	TRUE
17	ENSG00000264107	MIR4733HG	BambuTx720	New from known	TRUE	191	16	207	TRUE	TRUE
17	BambuGene115673	BambuGene115673	BambuTx721	New from new	FALSE	0	0	0	FALSE	FALSE
17	BambuGene115694	BambuGene115694	BambuTx722	New from new	FALSE	8	0	8	TRUE	FALSE
17	BambuGene115796	BambuGene115796	BambuTx2792	New from new	FALSE	32	0	32	TRUE	FALSE
17	ENSG00000266718	ENSG00000266718	BambuTx2130	New from known	FALSE	11	1	12	TRUE	FALSE
17	BambuGene115874	BambuGene115874	BambuTx3280	New from new	FALSE	39	0	39	TRUE	FALSE
17	ENSG00000264791	ENSG00000264791	BambuTx2131	New from known	FALSE	96	7	103	TRUE	FALSE
17	BambuGene108583	BambuGene108583	BambuTx3101	New from new	FALSE	33	0	33	TRUE	FALSE
17	ENSG00000271447	MMP28	BambuTx723	New from known	TRUE	295	30	325	TRUE	TRUE
17	ENSG00000271392	ENSG00000271392	BambuTx724	New from known	FALSE	62	6	68	TRUE	FALSE
17	ENSG00000278259	MYO19	BambuTx2793	New from known	FALSE	2853	6	2859	TRUE	TRUE
17	BambuGene116131	BambuGene116131	BambuTx3281	New from new	FALSE	0	0	0	FALSE	FALSE
17	ENSG00000275532	ENSG00000275532	BambuTx725	New from known	FALSE	72	2	74	TRUE	FALSE
17	BambuGene116232	BambuGene116232	BambuTx2980	New from new	FALSE	6	0	6	TRUE	FALSE
17	ENSG00000204952	FBXO47	BambuTx2552	New from known	FALSE	16	0	16	TRUE	FALSE
17	ENSG00000266588	ENSG00000266588	BambuTx726	New from known	FALSE	250	4	254	TRUE	TRUE
17	BambuGene116381	BambuGene116381	BambuTx2132	New from new	FALSE	41	5	46	TRUE	FALSE
17	BambuGene116386	BambuGene116386	BambuTx2553	New from new	FALSE	55	3	58	TRUE	FALSE
17	ENSG00000264968	ENSG00000264968	BambuTx727	New from known	FALSE	36	7	43	TRUE	FALSE
17	BambuGene116443	BambuGene116443	BambuTx728	New from new	TRUE	331	3	334	TRUE	TRUE
17	BambuGene116443	BambuGene116443	BambuTx729	New from new	FALSE	137	0	137	TRUE	TRUE
17	BambuGene116568	BambuGene116568	BambuTx2133	New from new	FALSE	126	2	128	TRUE	TRUE
17	BambuGene109276	BambuGene109276	BambuTx730	New from new	FALSE	1	0	1	TRUE	FALSE
17	ENSG00000108771	DHX58	BambuTx732	New from known	TRUE	31	15	46	TRUE	FALSE
17	ENSG00000108771	DHX58	BambuTx731	New from known	TRUE	2	49	51	TRUE	FALSE
17	ENSG00000068120	COASY	BambuTx733	New from known	TRUE	0	14	14	TRUE	FALSE
17	ENSG00000131475	VPS25	BambuTx734	New from known	TRUE	0	12	12	TRUE	FALSE
17	ENSG00000266967	AARSD1	BambuTx735	New from known	TRUE	1	28	29	TRUE	FALSE
17	ENSG00000267060	PTGES3L	BambuTx736	New from known	FALSE	10	5	15	TRUE	FALSE
17	ENSG00000267002	ENSG00000267002	BambuTx737	New from known	TRUE	169	53	222	TRUE	TRUE
17	BambuGene109408	BambuGene109408	BambuTx3328	New from new	FALSE	311	6	317	TRUE	TRUE
17	BambuGene116776	BambuGene116776	BambuTx2554	New from new	FALSE	0	0	0	FALSE	FALSE
17	BambuGene116776	BambuGene116776	BambuTx2134	New from new	FALSE	188	0	188	TRUE	TRUE
17	BambuGene109449	BambuGene109449	BambuTx2135	New from new	FALSE	177	9	186	TRUE	TRUE
17	BambuGene116801	BambuGene116801	BambuTx3102	New from new	FALSE	14	0	14	TRUE	FALSE
17	BambuGene109541	BambuGene109541	BambuTx738	New from new	FALSE	202	13	215	TRUE	TRUE
17	ENSG00000267750	RUNDC3A-AS1	BambuTx739	New from known	FALSE	0	1	1	TRUE	FALSE
17	ENSG00000288961	ENSG00000288961	BambuTx2136	New from known	FALSE	3	0	3	TRUE	FALSE
17	BambuGene116942	BambuGene116942	BambuTx740	New from new	FALSE	1320	29	1349	TRUE	TRUE
17	ENSG00000131097	HIGD1B	BambuTx741	New from known	TRUE	345	23	368	TRUE	TRUE
17	ENSG00000131097	HIGD1B	BambuTx742	New from known	TRUE	1164	74	1238	TRUE	TRUE
17	BambuGene109685	BambuGene109685	BambuTx2137	New from new	FALSE	499	0	499	TRUE	TRUE
17	ENSG00000233483	EFCAB15P	BambuTx743	New from known	FALSE	6	1	7	TRUE	FALSE
17	BambuGene117074	BambuGene117074	BambuTx744	New from new	FALSE	33	2	35	TRUE	FALSE
17	ENSG00000185829	ARL17A	BambuTx2138	New from known	FALSE	155	17	172	TRUE	TRUE
17	ENSG00000185829	ARL17A	BambuTx2794	New from known	FALSE	351	2	353	TRUE	TRUE
17	BambuGene117123	BambuGene117123	BambuTx2795	New from new	FALSE	6580	0	6580	TRUE	TRUE
17	ENSG00000238083	LRRC37A2	BambuTx2981	New from known	FALSE	489	5	494	TRUE	TRUE
17	ENSG00000263766	KPNB1-DT	BambuTx2139	New from known	FALSE	340	3	343	TRUE	TRUE
17	ENSG00000263766	KPNB1-DT	BambuTx745	New from known	FALSE	50	12	62	TRUE	FALSE
17	ENSG00000263412	NFE2L1-DT	BambuTx746	New from known	FALSE	45	5	50	TRUE	FALSE
17	BambuGene110205	BambuGene110205	BambuTx2140	New from new	FALSE	8	1	9	TRUE	FALSE
17	BambuGene110604	BambuGene110604	BambuTx2796	New from new	FALSE	9	0	9	TRUE	FALSE
17	BambuGene117881	BambuGene117881	BambuTx2797	New from new	TRUE	123	0	123	TRUE	TRUE
17	ENSG00000108389	MTMR4	BambuTx747	New from known	TRUE	0	18	18	TRUE	FALSE
17	BambuGene110709	BambuGene110709	BambuTx748	New from new	FALSE	193	11	204	TRUE	TRUE
17	BambuGene110712	BambuGene110712	BambuTx2141	New from new	FALSE	0	0	0	FALSE	FALSE
17	BambuGene118036	BambuGene118036	BambuTx3282	New from new	FALSE	0	1	1	TRUE	FALSE
17	ENSG00000267248	ENSG00000267248	BambuTx2142	New from known	FALSE	2	0	2	TRUE	FALSE
17	ENSG00000267207	ENSG00000267207	BambuTx749	New from known	FALSE	156	22	178	TRUE	TRUE
17	ENSG00000286997	ENSG00000286997	BambuTx2143	New from known	FALSE	491	0	491	TRUE	TRUE
17	ENSG00000267280	TBX2-AS1	BambuTx2144	New from known	FALSE	31	7	38	TRUE	FALSE
17	ENSG00000215769	ARHGAP27P1-BPTFP1-KPNA2P3	BambuTx750	New from known	TRUE	4710	126	4836	TRUE	TRUE
17	BambuGene111450	BambuGene111450	BambuTx751	New from new	FALSE	50	11	61	TRUE	FALSE
17	BambuGene111453	BambuGene111453	BambuTx752	New from new	TRUE	21	5	26	TRUE	FALSE
17	BambuGene118716	BambuGene118716	BambuTx753	New from new	FALSE	192	0	192	TRUE	TRUE
17	BambuGene118748	BambuGene118748	BambuTx2555	New from new	FALSE	2	0	2	TRUE	FALSE
17	BambuGene111541	BambuGene111541	BambuTx2798	New from new	FALSE	37	0	37	TRUE	FALSE
17	BambuGene118829	BambuGene118829	BambuTx754	New from new	FALSE	1	6	7	TRUE	FALSE
17	ENSG00000237854	LINC00674	BambuTx2556	New from known	FALSE	18	5	23	TRUE	FALSE
17	ENSG00000070540	WIPI1	BambuTx2557	New from known	FALSE	132	5	137	TRUE	TRUE
17	BambuGene119072	BambuGene119072	BambuTx2145	New from new	FALSE	56	0	56	TRUE	FALSE
17	BambuGene111882	BambuGene111882	BambuTx2982	New from new	FALSE	25	0	25	TRUE	FALSE
17	BambuGene111913	BambuGene111913	BambuTx2558	New from new	FALSE	86	0	86	TRUE	FALSE
17	ENSG00000256124	LINC01152	BambuTx755	New from known	FALSE	14	10	24	TRUE	FALSE
17	BambuGene119244	BambuGene119244	BambuTx2559	New from new	FALSE	11360	4	11364	TRUE	TRUE
17	BambuGene112144	BambuGene112144	BambuTx756	New from new	FALSE	92	1	93	TRUE	FALSE
17	ENSG00000246731	MGC16275	BambuTx757	New from known	FALSE	452	24	476	TRUE	TRUE
17	ENSG00000109065	NAT9	BambuTx758	New from known	TRUE	329	17	346	TRUE	TRUE
17	BambuGene119497	BambuGene119497	BambuTx759	New from new	FALSE	0	1	1	TRUE	FALSE
17	ENSG00000279035	ENSG00000279035	BambuTx760	New from known	FALSE	170	36	206	TRUE	TRUE
17	ENSG00000279035	ENSG00000279035	BambuTx2146	New from known	FALSE	0	0	0	FALSE	FALSE
17	ENSG00000267128	RNF157-AS1	BambuTx2147	New from known	FALSE	182	5	187	TRUE	TRUE
17	ENSG00000267128	RNF157-AS1	BambuTx2799	New from known	FALSE	141	4	145	TRUE	TRUE
17	ENSG00000214140	PRCD	BambuTx761	New from known	TRUE	350	20	370	TRUE	TRUE
17	BambuGene119694	BambuGene119694	BambuTx3390	New from new	FALSE	8	0	8	TRUE	FALSE
17	ENSG00000287836	ENSG00000287836	BambuTx3283	New from known	FALSE	32	4	36	TRUE	FALSE
17	BambuGene119747	BambuGene119747	BambuTx2560	New from new	FALSE	38	0	38	TRUE	FALSE
17	ENSG00000129657	SEC14L1	BambuTx762	New from known	TRUE	169	11	180	TRUE	TRUE
17	BambuGene119850	BambuGene119850	BambuTx2561	New from new	TRUE	35	0	35	TRUE	FALSE
17	ENSG00000183077	AFMID	BambuTx763	New from known	TRUE	2426	129	2555	TRUE	TRUE
17	BambuGene112654	BambuGene112654	BambuTx3329	New from new	FALSE	0	0	0	FALSE	FALSE
17	ENSG00000266970	SOCS3-DT	BambuTx2562	New from known	FALSE	15	0	15	TRUE	FALSE
17	ENSG00000267432	DNAH17-AS1	BambuTx3391	New from known	FALSE	2	0	2	TRUE	FALSE
17	BambuGene112719	BambuGene112719	BambuTx2800	New from new	FALSE	6	0	6	TRUE	FALSE
17	BambuGene112761	BambuGene112761	BambuTx764	New from new	FALSE	475	14	489	TRUE	TRUE
17	BambuGene120011	BambuGene120011	BambuTx2801	New from new	TRUE	942	2	944	TRUE	TRUE
17	BambuGene120115	BambuGene120115	BambuTx2563	New from new	TRUE	92	0	92	TRUE	FALSE
17	ENSG00000276101	ENSG00000276101	BambuTx2148	New from known	FALSE	1102	0	1102	TRUE	TRUE
17	ENSG00000214087	ARL16	BambuTx765	New from known	TRUE	1037	330	1367	TRUE	TRUE
17	BambuGene112947	BambuGene112947	BambuTx3103	New from new	FALSE	14	0	14	TRUE	FALSE
17	ENSG00000169738	DCXR	BambuTx766	New from known	TRUE	4	113	117	TRUE	TRUE
18	BambuGene120304	BambuGene120304	BambuTx2149	New from new	FALSE	10	2	12	TRUE	FALSE
18	ENSG00000266578	ENSG00000266578	BambuTx2802	New from known	FALSE	7	3	10	TRUE	FALSE
18	BambuGene123281	BambuGene123281	BambuTx767	New from new	FALSE	3	4	7	TRUE	FALSE
18	ENSG00000261627	ENSG00000261627	BambuTx3392	New from known	FALSE	13	0	13	TRUE	FALSE
18	ENSG00000264964	TWSG1-DT	BambuTx768	New from known	FALSE	498	19	517	TRUE	TRUE
18	ENSG00000263627	PPP4R1-AS1	BambuTx769	New from known	FALSE	7	2	9	TRUE	FALSE
18	BambuGene123638	BambuGene123638	BambuTx770	New from new	FALSE	102	7	109	TRUE	TRUE
18	BambuGene120744	BambuGene120744	BambuTx771	New from new	TRUE	53	0	53	TRUE	FALSE
18	BambuGene123676	BambuGene123676	BambuTx772	New from new	FALSE	246	0	246	TRUE	TRUE
18	BambuGene120830	BambuGene120830	BambuTx773	New from new	TRUE	3756	1	3757	TRUE	TRUE
18	BambuGene123720	BambuGene123720	BambuTx2150	New from new	FALSE	2	1	3	TRUE	FALSE
18	ENSG00000128789	PSMG2	BambuTx774	New from known	TRUE	512	278	790	TRUE	TRUE
18	BambuGene120974	BambuGene120974	BambuTx2564	New from new	FALSE	2	6	8	TRUE	FALSE
18	ENSG00000263635	ENSG00000263635	BambuTx2151	New from known	FALSE	88	1	89	TRUE	FALSE
18	ENSG00000265015	ENSG00000265015	BambuTx775	New from known	FALSE	2671	47	2718	TRUE	TRUE
18	ENSG00000265984	GREB1L-DT	BambuTx2152	New from known	FALSE	17	1	18	TRUE	FALSE
18	ENSG00000264745	TTC39C-AS1	BambuTx776	New from known	FALSE	169	13	182	TRUE	TRUE
18	BambuGene121451	BambuGene121451	BambuTx777	New from new	FALSE	25	5	30	TRUE	FALSE
18	BambuGene121451	BambuGene121451	BambuTx778	New from new	TRUE	218	150	368	TRUE	TRUE
18	BambuGene121530	BambuGene121530	BambuTx779	New from new	FALSE	197	0	197	TRUE	TRUE
18	BambuGene121674	BambuGene121674	BambuTx2803	New from new	FALSE	83	2	85	TRUE	FALSE
18	ENSG00000186814	ZSCAN30	BambuTx780	New from known	FALSE	37	0	37	TRUE	FALSE
18	BambuGene121682	BambuGene121682	BambuTx2153	New from new	FALSE	15	0	15	TRUE	FALSE
18	BambuGene124648	BambuGene124648	BambuTx781	New from new	FALSE	1	0	1	TRUE	FALSE
18	BambuGene124708	BambuGene124708	BambuTx782	New from new	FALSE	115	1	116	TRUE	TRUE
18	BambuGene124746	BambuGene124746	BambuTx3284	New from new	FALSE	9	0	9	TRUE	FALSE
18	BambuGene124757	BambuGene124757	BambuTx783	New from new	FALSE	78	0	78	TRUE	FALSE
18	BambuGene124783	BambuGene124783	BambuTx2154	New from new	FALSE	4	0	4	TRUE	FALSE
18	BambuGene122008	BambuGene122008	BambuTx784	New from new	FALSE	48	0	48	TRUE	FALSE
18	BambuGene125062	BambuGene125062	BambuTx3214	New from new	FALSE	1	0	1	TRUE	FALSE
18	ENSG00000289868	ENSG00000289868	BambuTx2155	New from known	FALSE	815	11	826	TRUE	TRUE
18	BambuGene125239	BambuGene125239	BambuTx2804	New from new	TRUE	69	0	69	TRUE	FALSE
18	ENSG00000267040	ATP8B1-AS1	BambuTx2156	New from known	FALSE	0	1	1	TRUE	FALSE
18	BambuGene125356	BambuGene125356	BambuTx785	New from new	FALSE	144	0	144	TRUE	TRUE
18	BambuGene122524	BambuGene122524	BambuTx786	New from new	FALSE	41	0	41	TRUE	FALSE
18	ENSG00000267175	ENSG00000267175	BambuTx3393	New from known	FALSE	3	0	3	TRUE	FALSE
18	BambuGene122554	BambuGene122554	BambuTx787	New from new	FALSE	3	0	3	TRUE	FALSE
18	BambuGene122729	BambuGene122729	BambuTx2565	New from new	FALSE	0	0	0	FALSE	FALSE
18	ENSG00000150636	CCDC102B	BambuTx788	New from known	FALSE	131	54	185	TRUE	TRUE
18	BambuGene122829	BambuGene122829	BambuTx2566	New from new	FALSE	1	0	1	TRUE	FALSE
18	ENSG00000263958	NETO1-DT	BambuTx790	New from known	TRUE	218	63	281	TRUE	TRUE
18	ENSG00000263958	NETO1-DT	BambuTx789	New from known	FALSE	151	43	194	TRUE	TRUE
18	BambuGene125810	BambuGene125810	BambuTx2567	New from new	FALSE	7	0	7	TRUE	FALSE
18	BambuGene122863	BambuGene122863	BambuTx2805	New from new	FALSE	24	2	26	TRUE	FALSE
18	ENSG00000166347	CYB5A	BambuTx791	New from known	TRUE	249	228	477	TRUE	TRUE
18	BambuGene122876	BambuGene122876	BambuTx792	New from new	FALSE	6	3	9	TRUE	FALSE
18	BambuGene122876	BambuGene122876	BambuTx793	New from new	FALSE	12	8	20	TRUE	FALSE
18	BambuGene122982	BambuGene122982	BambuTx794	New from new	FALSE	0	0	0	FALSE	FALSE
18	BambuGene125995	BambuGene125995	BambuTx2157	New from new	FALSE	11	0	11	TRUE	FALSE
18	ENSG00000267628	ENSG00000267628	BambuTx2806	New from known	FALSE	23	0	23	TRUE	FALSE
18	ENSG00000274828	ENSG00000274828	BambuTx795	New from known	FALSE	2	0	2	TRUE	FALSE
18	BambuGene123087	BambuGene123087	BambuTx2807	New from new	FALSE	223	22	245	TRUE	TRUE
19	ENSG00000282393	ENSG00000282393	BambuTx796	New from known	FALSE	0	0	0	FALSE	FALSE
19	ENSG00000282393	ENSG00000282393	BambuTx2158	New from known	FALSE	263	0	263	TRUE	TRUE
19	BambuGene126096	BambuGene126096	BambuTx3104	New from new	FALSE	4	0	4	TRUE	FALSE
19	BambuGene132450	BambuGene132450	BambuTx2808	New from new	TRUE	358	0	358	TRUE	TRUE
19	ENSG00000286667	ENSG00000286667	BambuTx797	New from known	FALSE	529	30	559	TRUE	TRUE
19	BambuGene126113	BambuGene126113	BambuTx3105	New from new	FALSE	240	0	240	TRUE	TRUE
19	BambuGene126132	BambuGene126132	BambuTx798	New from new	FALSE	547	7	554	TRUE	TRUE
19	BambuGene132511	BambuGene132511	BambuTx799	New from new	FALSE	155	9	164	TRUE	TRUE
19	BambuGene132516	BambuGene132516	BambuTx2809	New from new	FALSE	15	1	16	TRUE	FALSE
19	BambuGene126158	BambuGene126158	BambuTx2159	New from new	FALSE	15	7	22	TRUE	FALSE
19	BambuGene126184	BambuGene126184	BambuTx2568	New from new	FALSE	64	25	89	TRUE	FALSE
19	ENSG00000267778	CBARP-DT	BambuTx800	New from known	FALSE	12	9	21	TRUE	FALSE
19	ENSG00000267778	CBARP-DT	BambuTx801	New from known	TRUE	50	11	61	TRUE	FALSE
19	ENSG00000280486	ENSG00000280486	BambuTx3215	New from known	TRUE	6	1	7	TRUE	FALSE
19	BambuGene132595	BambuGene132595	BambuTx802	New from new	FALSE	16	1	17	TRUE	FALSE
19	BambuGene132595	BambuGene132595	BambuTx803	New from new	TRUE	26	16	42	TRUE	FALSE
19	ENSG00000267092	ENSG00000267092	BambuTx804	New from known	FALSE	38	26	64	TRUE	FALSE
19	BambuGene126263	BambuGene126263	BambuTx2983	New from new	FALSE	16	0	16	TRUE	FALSE
19	ENSG00000104904	OAZ1	BambuTx805	New from known	TRUE	15	12308	12323	TRUE	TRUE
19	BambuGene132694	BambuGene132694	BambuTx806	New from new	FALSE	366	17	383	TRUE	TRUE
19	BambuGene126326	BambuGene126326	BambuTx2569	New from new	FALSE	377	15	392	TRUE	TRUE
19	ENSG00000276097	ENSG00000276097	BambuTx807	New from known	FALSE	10	0	10	TRUE	FALSE
19	BambuGene132782	BambuGene132782	BambuTx808	New from new	FALSE	267	37	304	TRUE	TRUE
19	ENSG00000095932	SMIM24	BambuTx809	New from known	FALSE	60	65	125	TRUE	FALSE
19	ENSG00000105246	EBI3	BambuTx2160	New from known	FALSE	19	2	21	TRUE	FALSE
19	BambuGene132932	BambuGene132932	BambuTx810	New from new	FALSE	2	3	5	TRUE	FALSE
19	BambuGene126593	BambuGene126593	BambuTx811	New from new	TRUE	197	51	248	TRUE	TRUE
19	BambuGene126593	BambuGene126593	BambuTx812	New from new	TRUE	211	45	256	TRUE	TRUE
19	BambuGene126593	BambuGene126593	BambuTx813	New from new	FALSE	56	22	78	TRUE	FALSE
19	BambuGene132993	BambuGene132993	BambuTx2984	New from new	FALSE	46	1	47	TRUE	FALSE
19	ENSG00000268536	ENSG00000268536	BambuTx2570	New from known	FALSE	125	4	129	TRUE	TRUE
19	BambuGene126703	BambuGene126703	BambuTx814	New from new	FALSE	31	5	36	TRUE	FALSE
19	BambuGene133172	BambuGene133172	BambuTx2571	New from new	FALSE	165	1	166	TRUE	TRUE
19	ENSG00000266983	RANBP3-DT	BambuTx815	New from known	FALSE	118	22	140	TRUE	TRUE
19	BambuGene126878	BambuGene126878	BambuTx2810	New from new	FALSE	3	0	3	TRUE	FALSE
19	ENSG00000269371	ENSG00000269371	BambuTx3178	New from known	FALSE	57	29	86	TRUE	FALSE
19	ENSG00000182566	CLEC4G	BambuTx816	New from known	FALSE	43	7	50	TRUE	FALSE
19	ENSG00000290088	ENSG00000290088	BambuTx2572	New from known	FALSE	22	36	58	TRUE	FALSE
19	ENSG00000268297	CLEC4GP1	BambuTx817	New from known	FALSE	137	16	153	TRUE	TRUE
19	BambuGene133485	BambuGene133485	BambuTx818	New from new	FALSE	93	12	105	TRUE	FALSE
19	ENSG00000267939	ENSG00000267939	BambuTx819	New from known	TRUE	324	11	335	TRUE	TRUE
19	BambuGene127204	BambuGene127204	BambuTx3179	New from new	FALSE	5	0	5	TRUE	FALSE
19	ENSG00000171466	ZNF562	BambuTx820	New from known	TRUE	0	1	1	TRUE	FALSE
19	BambuGene127341	BambuGene127341	BambuTx2161	New from new	FALSE	241	1	242	TRUE	TRUE
19	ENSG00000196605	ZNF846	BambuTx821	New from known	FALSE	103	26	129	TRUE	TRUE
19	ENSG00000243207	PPAN-P2RY11	BambuTx2162	New from known	FALSE	0	12	12	TRUE	FALSE
19	BambuGene133897	BambuGene133897	BambuTx2811	New from new	FALSE	56	3	59	TRUE	FALSE
19	ENSG00000267082	ENSG00000267082	BambuTx822	New from known	FALSE	1527	16	1543	TRUE	TRUE
19	ENSG00000130173	ANGPTL8	BambuTx2163	New from known	FALSE	2	1	3	TRUE	FALSE
19	ENSG00000267174	ENSG00000267174	BambuTx823	New from known	FALSE	30	1	31	TRUE	FALSE
19	ENSG00000196361	ELAVL3	BambuTx824	New from known	TRUE	1	46	47	TRUE	FALSE
19	ENSG00000197332	ENSG00000197332	BambuTx825	New from known	FALSE	487	9	496	TRUE	TRUE
19	ENSG00000197647	ZNF433	BambuTx827	New from known	FALSE	254	40	294	TRUE	TRUE
19	ENSG00000197647	ZNF433	BambuTx826	New from known	FALSE	97	0	97	TRUE	FALSE
19	BambuGene134133	BambuGene134133	BambuTx828	New from new	FALSE	136	0	136	TRUE	TRUE
19	BambuGene127821	BambuGene127821	BambuTx829	New from new	FALSE	0	20	20	TRUE	FALSE
19	BambuGene127821	BambuGene127821	BambuTx830	New from new	FALSE	0	7	7	TRUE	FALSE
19	BambuGene127821	BambuGene127821	BambuTx831	New from new	FALSE	0	0	0	FALSE	FALSE
19	ENSG00000179284	DAND5	BambuTx3106	New from known	FALSE	6	0	6	TRUE	FALSE
19	ENSG00000267417	ENSG00000267417	BambuTx832	New from known	FALSE	55	3	58	TRUE	FALSE
19	BambuGene134206	BambuGene134206	BambuTx833	New from new	TRUE	10	4	14	TRUE	FALSE
19	BambuGene127926	BambuGene127926	BambuTx834	New from new	FALSE	39	0	39	TRUE	FALSE
19	BambuGene127926	BambuGene127926	BambuTx3107	New from new	FALSE	4	0	4	TRUE	FALSE
19	ENSG00000187556	NANOS3	BambuTx835	New from known	TRUE	1091	334	1425	TRUE	TRUE
19	BambuGene128029	BambuGene128029	BambuTx2985	New from new	FALSE	20	0	20	TRUE	FALSE
19	ENSG00000290008	ENSG00000290008	BambuTx2812	New from known	FALSE	53	1	54	TRUE	FALSE
19	ENSG00000279529	ENSG00000279529	BambuTx836	New from known	FALSE	371	16	387	TRUE	TRUE
19	ENSG00000188051	TMEM221	BambuTx837	New from known	FALSE	6	2	8	TRUE	FALSE
19	BambuGene134910	BambuGene134910	BambuTx838	New from new	TRUE	113	7	120	TRUE	TRUE
19	ENSG00000269019	HOMER3-AS1	BambuTx839	New from known	FALSE	351	5	356	TRUE	TRUE
19	ENSG00000231205	ZNF826P	BambuTx840	New from known	TRUE	679	31	710	TRUE	TRUE
19	BambuGene135184	BambuGene135184	BambuTx841	New from new	TRUE	336	2	338	TRUE	TRUE
19	ENSG00000188171	ZNF626	BambuTx842	New from known	FALSE	5092	10	5102	TRUE	TRUE
19	ENSG00000172687	ZNF738	BambuTx843	New from known	FALSE	172	30	202	TRUE	TRUE
19	ENSG00000197013	ZNF429	BambuTx844	New from known	TRUE	13470	182	13652	TRUE	TRUE
19	ENSG00000160321	ZNF208	BambuTx845	New from known	FALSE	90	0	90	TRUE	FALSE
19	ENSG00000160321	ZNF208	BambuTx846	New from known	FALSE	1122	35	1157	TRUE	TRUE
19	ENSG00000196109	ZNF676	BambuTx2164	New from known	FALSE	111	1	112	TRUE	TRUE
19	BambuGene135348	BambuGene135348	BambuTx847	New from new	FALSE	683	6	689	TRUE	TRUE
19	ENSG00000197360	ZNF98	BambuTx848	New from known	TRUE	520	53	573	TRUE	TRUE
19	ENSG00000197360	ZNF98	BambuTx849	New from known	TRUE	335	62	397	TRUE	TRUE
19	ENSG00000196172	ZNF681	BambuTx850	New from known	FALSE	749	19	768	TRUE	TRUE
19	BambuGene129214	BambuGene129214	BambuTx2165	New from new	FALSE	4	0	4	TRUE	FALSE
19	BambuGene129214	BambuGene129214	BambuTx851	New from new	FALSE	8	0	8	TRUE	FALSE
19	BambuGene135646	BambuGene135646	BambuTx2166	New from new	FALSE	0	0	0	FALSE	FALSE
19	ENSG00000267213	DPY19L3-DT	BambuTx852	New from known	FALSE	119	4	123	TRUE	TRUE
19	BambuGene129478	BambuGene129478	BambuTx853	New from new	FALSE	168	39	207	TRUE	TRUE
19	BambuGene135916	BambuGene135916	BambuTx2986	New from new	FALSE	86	16	102	TRUE	FALSE
19	ENSG00000267219	ENSG00000267219	BambuTx2573	New from known	FALSE	181	12	193	TRUE	TRUE
19	BambuGene135987	BambuGene135987	BambuTx854	New from new	FALSE	6690	0	6690	TRUE	TRUE
19	BambuGene135992	BambuGene135992	BambuTx2987	New from new	FALSE	2526	0	2526	TRUE	TRUE
19	ENSG00000227392	HPN-AS1	BambuTx856	New from known	TRUE	743	11	754	TRUE	TRUE
19	ENSG00000227392	HPN-AS1	BambuTx857	New from known	TRUE	423	3	426	TRUE	TRUE
19	ENSG00000227392	HPN-AS1	BambuTx858	New from known	FALSE	144	2	146	TRUE	TRUE
19	ENSG00000227392	HPN-AS1	BambuTx855	New from known	FALSE	199	4	203	TRUE	TRUE
19	ENSG00000089356	FXYD3	BambuTx2167	New from known	FALSE	410	3	413	TRUE	TRUE
19	ENSG00000126246	IGFLR1	BambuTx859	New from known	TRUE	130	48	178	TRUE	TRUE
19	ENSG00000205155	PSENEN	BambuTx860	New from known	TRUE	184	234	418	TRUE	TRUE
19	ENSG00000205155	PSENEN	BambuTx861	New from known	TRUE	1	32	33	TRUE	FALSE
19	ENSG00000205155	PSENEN	BambuTx2813	New from known	TRUE	0	261	261	TRUE	TRUE
19	BambuGene129711	BambuGene129711	BambuTx862	New from new	FALSE	0	0	0	FALSE	FALSE
19	ENSG00000161277	THAP8	BambuTx863	New from known	FALSE	9	1	10	TRUE	FALSE
19	ENSG00000267053	ENSG00000267053	BambuTx864	New from known	TRUE	3	25	28	TRUE	FALSE
19	ENSG00000267053	ENSG00000267053	BambuTx865	New from known	FALSE	0	52	52	TRUE	FALSE
19	ENSG00000267053	ENSG00000267053	BambuTx867	New from known	FALSE	0	28	28	TRUE	FALSE
19	ENSG00000267053	ENSG00000267053	BambuTx866	New from known	FALSE	0	13	13	TRUE	FALSE
19	ENSG00000267053	ENSG00000267053	BambuTx868	New from known	FALSE	148	15	163	TRUE	TRUE
19	ENSG00000267053	ENSG00000267053	BambuTx869	New from known	TRUE	15	71	86	TRUE	FALSE
19	ENSG00000267053	ENSG00000267053	BambuTx870	New from known	FALSE	15	88	103	TRUE	FALSE
19	ENSG00000267142	ENSG00000267142	BambuTx2574	New from known	FALSE	809	17	826	TRUE	TRUE
19	ENSG00000186017	ZNF566	BambuTx871	New from known	TRUE	65	0	65	TRUE	FALSE
19	ENSG00000267605	ENSG00000267605	BambuTx872	New from known	FALSE	29	10	39	TRUE	FALSE
19	BambuGene136358	BambuGene136358	BambuTx2168	New from new	FALSE	3385	0	3385	TRUE	TRUE
19	ENSG00000266916	ZNF793-AS1	BambuTx873	New from known	TRUE	469	31	500	TRUE	TRUE
19	ENSG00000267422	ENSG00000267422	BambuTx2169	New from known	TRUE	424	70	494	TRUE	TRUE
19	BambuGene136490	BambuGene136490	BambuTx874	New from new	FALSE	6	4	10	TRUE	FALSE
19	ENSG00000167641	PPP1R14A	BambuTx875	New from known	TRUE	0	0	0	FALSE	FALSE
19	ENSG00000187994	RINL	BambuTx876	New from known	FALSE	28	42	70	TRUE	FALSE
19	ENSG00000130755	GMFG	BambuTx877	New from known	TRUE	1288	187	1475	TRUE	TRUE
19	BambuGene136720	BambuGene136720	BambuTx878	New from new	FALSE	0	0	0	FALSE	FALSE
19	ENSG00000128000	ZNF780B	BambuTx879	New from known	FALSE	0	2	2	TRUE	FALSE
19	ENSG00000160392	C19orf47	BambuTx880	New from known	TRUE	64	9	73	TRUE	FALSE
19	ENSG00000105227	PRX	BambuTx881	New from known	TRUE	68	29	97	TRUE	FALSE
19	BambuGene136872	BambuGene136872	BambuTx3330	New from new	FALSE	153	17	170	TRUE	TRUE
19	ENSG00000261857	MIA	BambuTx2170	New from known	FALSE	2872	0	2872	TRUE	TRUE
19	ENSG00000167578	RAB4B	BambuTx882	New from known	TRUE	44	66	110	TRUE	FALSE
19	BambuGene137018	BambuGene137018	BambuTx883	New from new	FALSE	3	0	3	TRUE	FALSE
19	BambuGene130476	BambuGene130476	BambuTx2575	New from new	FALSE	689	0	689	TRUE	TRUE
19	BambuGene130476	BambuGene130476	BambuTx884	New from new	FALSE	1	0	1	TRUE	FALSE
19	ENSG00000248257	PSG10P	BambuTx885	New from known	FALSE	281	11	292	TRUE	TRUE
19	BambuGene130564	BambuGene130564	BambuTx2171	New from new	FALSE	11	2	13	TRUE	FALSE
19	BambuGene130564	BambuGene130564	BambuTx2814	New from new	FALSE	0	0	0	FALSE	FALSE
19	ENSG00000159871	LYPD5	BambuTx886	New from known	TRUE	993	21	1014	TRUE	TRUE
19	ENSG00000267191	ZNF45-AS1	BambuTx2172	New from known	FALSE	244	10	254	TRUE	TRUE
19	ENSG00000204920	ZNF155	BambuTx2576	New from known	FALSE	0	1	1	TRUE	FALSE
19	BambuGene137219	BambuGene137219	BambuTx887	New from new	TRUE	0	2	2	TRUE	FALSE
19	ENSG00000287035	ENSG00000287035	BambuTx2577	New from known	FALSE	0	0	0	FALSE	FALSE
19	ENSG00000125741	OPA3	BambuTx3285	New from known	FALSE	0	0	0	FALSE	FALSE
19	BambuGene137556	BambuGene137556	BambuTx888	New from new	FALSE	0	0	0	FALSE	FALSE
19	ENSG00000268061	NAPA-AS1	BambuTx889	New from known	FALSE	100	6	106	TRUE	FALSE
19	ENSG00000105402	NAPA	BambuTx890	New from known	TRUE	304	700	1004	TRUE	TRUE
19	BambuGene137717	BambuGene137717	BambuTx2815	New from new	FALSE	0	2	2	TRUE	FALSE
19	ENSG00000268001	CARD8-AS1	BambuTx2173	New from known	FALSE	0	1	1	TRUE	FALSE
19	ENSG00000178150	ZNF114	BambuTx2578	New from known	FALSE	1	4	5	TRUE	FALSE
19	ENSG00000088002	SULT2B1	BambuTx891	New from known	FALSE	149	41	190	TRUE	TRUE
19	ENSG00000087076	HSD17B14	BambuTx893	New from known	TRUE	24	169	193	TRUE	TRUE
19	ENSG00000087076	HSD17B14	BambuTx892	New from known	TRUE	588	103	691	TRUE	TRUE
19	BambuGene137877	BambuGene137877	BambuTx894	New from new	FALSE	114	9	123	TRUE	TRUE
19	ENSG00000087088	BAX	BambuTx895	New from known	TRUE	92	32	124	TRUE	FALSE
19	ENSG00000104863	LIN7B	BambuTx896	New from known	FALSE	13	18	31	TRUE	FALSE
19	ENSG00000126453	BCL2L12	BambuTx2579	New from known	FALSE	4	2	6	TRUE	FALSE
19	BambuGene138023	BambuGene138023	BambuTx2174	New from new	FALSE	26	0	26	TRUE	FALSE
19	ENSG00000161643	SIGLEC16	BambuTx2988	New from known	FALSE	0	0	0	FALSE	FALSE
19	ENSG00000160318	CLDND2	BambuTx897	New from known	TRUE	70	5	75	TRUE	FALSE
19	ENSG00000161551	ZNF577	BambuTx898	New from known	TRUE	51	104	155	TRUE	TRUE
19	BambuGene131687	BambuGene131687	BambuTx899	New from new	FALSE	96	15	111	TRUE	FALSE
19	ENSG00000204611	ZNF616	BambuTx2175	New from known	FALSE	932	8	940	TRUE	TRUE
19	ENSG00000198538	ZNF28	BambuTx900	New from known	FALSE	92	1	93	TRUE	FALSE
19	ENSG00000182986	ZNF320	BambuTx901	New from known	FALSE	147	2	149	TRUE	TRUE
19	ENSG00000241015	TPM3P9	BambuTx2989	New from known	FALSE	60	2	62	TRUE	FALSE
19	ENSG00000213777	ENSG00000213777	BambuTx902	New from known	FALSE	675	31	706	TRUE	TRUE
19	ENSG00000179820	MYADM	BambuTx903	New from known	TRUE	0	1	1	TRUE	FALSE
19	BambuGene138568	BambuGene138568	BambuTx904	New from new	FALSE	34	7	41	TRUE	FALSE
19	ENSG00000242019	KIR3DL3	BambuTx905	New from known	FALSE	16	0	16	TRUE	FALSE
19	BambuGene132030	BambuGene132030	BambuTx906	New from new	FALSE	140	0	140	TRUE	TRUE
19	ENSG00000160439	RDH13	BambuTx2176	New from known	FALSE	0	0	0	FALSE	FALSE
19	ENSG00000160439	RDH13	BambuTx3180	New from known	FALSE	0	0	0	FALSE	FALSE
19	BambuGene132072	BambuGene132072	BambuTx907	New from new	FALSE	9	2	11	TRUE	FALSE
19	BambuGene138663	BambuGene138663	BambuTx3216	New from new	FALSE	622	1	623	TRUE	TRUE
19	ENSG00000090971	NAT14	BambuTx908	New from known	TRUE	801	84	885	TRUE	TRUE
19	ENSG00000267454	ZNF582-DT	BambuTx909	New from known	TRUE	839	186	1025	TRUE	TRUE
19	ENSG00000267454	ZNF582-DT	BambuTx910	New from known	TRUE	109	273	382	TRUE	TRUE
19	BambuGene138814	BambuGene138814	BambuTx2580	New from new	FALSE	106	0	106	TRUE	TRUE
19	BambuGene138834	BambuGene138834	BambuTx2990	New from new	FALSE	7	0	7	TRUE	FALSE
19	ENSG00000186230	ZNF749	BambuTx911	New from known	TRUE	152	186	338	TRUE	TRUE
19	ENSG00000186230	ZNF749	BambuTx2581	New from known	FALSE	14	5	19	TRUE	FALSE
19	ENSG00000268163	ENSG00000268163	BambuTx912	New from known	FALSE	1450	30	1480	TRUE	TRUE
19	ENSG00000251369	ZNF550	BambuTx913	New from known	FALSE	12	10	22	TRUE	FALSE
19	ENSG00000183647	ZNF530	BambuTx914	New from known	TRUE	42	96	138	TRUE	FALSE
19	BambuGene132315	BambuGene132315	BambuTx3181	New from new	FALSE	140	7	147	TRUE	TRUE
19	ENSG00000152443	ZNF776	BambuTx915	New from known	TRUE	126	7	133	TRUE	TRUE
19	ENSG00000083828	ZNF586	BambuTx916	New from known	FALSE	21	26	47	TRUE	FALSE
19	ENSG00000173480	ZNF417	BambuTx3394	New from known	FALSE	0	0	0	FALSE	FALSE
19	ENSG00000288830	ENSG00000288830	BambuTx917	New from known	FALSE	107	26	133	TRUE	TRUE
19	ENSG00000176293	ZNF135	BambuTx918	New from known	TRUE	230	58	288	TRUE	TRUE
19	ENSG00000176293	ZNF135	BambuTx919	New from known	FALSE	58	13	71	TRUE	FALSE
19	ENSG00000176293	ZNF135	BambuTx920	New from known	TRUE	73	23	96	TRUE	FALSE
19	ENSG00000198131	ZNF544	BambuTx921	New from known	TRUE	35	3	38	TRUE	FALSE
19	ENSG00000268516	ZNF8-DT	BambuTx923	New from known	FALSE	291	43	334	TRUE	TRUE
19	ENSG00000268516	ZNF8-DT	BambuTx922	New from known	FALSE	98	8	106	TRUE	FALSE
19	ENSG00000268895	A1BG-AS1	BambuTx924	New from known	FALSE	14	13	27	TRUE	FALSE
19	ENSG00000174586	ZNF497	BambuTx925	New from known	FALSE	0	1	1	TRUE	FALSE
19	ENSG00000083807	SLC27A5	BambuTx926	New from known	TRUE	289	50	339	TRUE	TRUE
2	ENSG00000035115	SH3YL1	BambuTx927	New from known	TRUE	4	35	39	TRUE	FALSE
2	BambuGene149439	BambuGene149439	BambuTx929	New from new	FALSE	12	0	12	TRUE	FALSE
2	BambuGene139130	BambuGene139130	BambuTx928	New from new	FALSE	62	0	62	TRUE	FALSE
2	BambuGene149439	BambuGene149439	BambuTx2582	New from new	TRUE	0	0	0	FALSE	FALSE
2	BambuGene139160	BambuGene139160	BambuTx2816	New from new	FALSE	25	0	25	TRUE	FALSE
2	BambuGene149473	BambuGene149473	BambuTx2991	New from new	FALSE	73	0	73	TRUE	FALSE
2	ENSG00000232057	ENSG00000232057	BambuTx2583	New from known	FALSE	65	1	66	TRUE	FALSE
2	BambuGene149493	BambuGene149493	BambuTx2817	New from new	TRUE	9023	0	9023	TRUE	TRUE
2	BambuGene139208	BambuGene139208	BambuTx3217	New from new	FALSE	59	3	62	TRUE	FALSE
2	BambuGene139240	BambuGene139240	BambuTx2177	New from new	TRUE	44	0	44	TRUE	FALSE
2	BambuGene149585	BambuGene149585	BambuTx930	New from new	FALSE	111	9	120	TRUE	TRUE
2	BambuGene149646	BambuGene149646	BambuTx932	New from new	FALSE	0	0	0	FALSE	FALSE
2	BambuGene149646	BambuGene149646	BambuTx936	New from new	FALSE	0	0	0	FALSE	FALSE
2	BambuGene149646	BambuGene149646	BambuTx933	New from new	FALSE	0	0	0	FALSE	FALSE
2	BambuGene149646	BambuGene149646	BambuTx931	New from new	FALSE	0	0	0	FALSE	FALSE
2	BambuGene149646	BambuGene149646	BambuTx935	New from new	FALSE	0	0	0	FALSE	FALSE
2	BambuGene149646	BambuGene149646	BambuTx2584	New from new	FALSE	0	0	0	FALSE	FALSE
2	BambuGene149646	BambuGene149646	BambuTx934	New from new	TRUE	5	0	5	TRUE	FALSE
2	BambuGene139342	BambuGene139342	BambuTx3395	New from new	FALSE	1	0	1	TRUE	FALSE
2	ENSG00000235092	ID2-AS1	BambuTx937	New from known	TRUE	929	31	960	TRUE	TRUE
2	ENSG00000119185	ITGB1BP1	BambuTx938	New from known	TRUE	36	135	171	TRUE	TRUE
2	BambuGene139464	BambuGene139464	BambuTx939	New from new	FALSE	60	29	89	TRUE	FALSE
2	ENSG00000271952	LINC01954	BambuTx2178	New from known	FALSE	29	6	35	TRUE	FALSE
2	BambuGene150082	BambuGene150082	BambuTx3331	New from new	FALSE	3	0	3	TRUE	FALSE
2	ENSG00000287849	ENSG00000287849	BambuTx3108	New from known	FALSE	10	0	10	TRUE	FALSE
2	ENSG00000287849	ENSG00000287849	BambuTx3396	New from known	FALSE	54	0	54	TRUE	FALSE
2	ENSG00000183891	TTC32	BambuTx941	New from known	TRUE	113	9	122	TRUE	TRUE
2	ENSG00000183891	TTC32	BambuTx940	New from known	TRUE	350	214	564	TRUE	TRUE
2	ENSG00000227210	WDR35-DT	BambuTx942	New from known	FALSE	31	4	35	TRUE	FALSE
2	ENSG00000115128	SF3B6	BambuTx943	New from known	TRUE	1215	236	1451	TRUE	TRUE
2	ENSG00000224165	DNAJC27-AS1	BambuTx944	New from known	TRUE	116	15	131	TRUE	TRUE
2	ENSG00000157856	DRC1	BambuTx945	New from known	FALSE	200	7	207	TRUE	TRUE
2	ENSG00000138030	KHK	BambuTx946	New from known	TRUE	849	46	895	TRUE	TRUE
2	ENSG00000138030	KHK	BambuTx947	New from known	FALSE	325	27	352	TRUE	TRUE
2	BambuGene150703	BambuGene150703	BambuTx3109	New from new	FALSE	3	0	3	TRUE	FALSE
2	BambuGene150734	BambuGene150734	BambuTx948	New from new	TRUE	0	0	0	FALSE	FALSE
2	ENSG00000226833	PPP1CB-DT	BambuTx949	New from known	FALSE	12	1	13	TRUE	FALSE
2	ENSG00000226833	PPP1CB-DT	BambuTx2179	New from known	FALSE	61	6	67	TRUE	FALSE
2	BambuGene140434	BambuGene140434	BambuTx950	New from new	FALSE	221	39	260	TRUE	TRUE
2	ENSG00000179270	PCARE	BambuTx2818	New from known	FALSE	10	2	12	TRUE	FALSE
2	BambuGene140434	BambuGene140434	BambuTx951	New from new	FALSE	322	12	334	TRUE	TRUE
2	ENSG00000233862	ENSG00000233862	BambuTx3218	New from known	FALSE	122	0	122	TRUE	TRUE
2	BambuGene140714	BambuGene140714	BambuTx2992	New from new	FALSE	15	0	15	TRUE	FALSE
2	ENSG00000260025	CRIM1-DT	BambuTx952	New from known	TRUE	3281	380	3661	TRUE	TRUE
2	ENSG00000115816	CEBPZ	BambuTx2180	New from known	FALSE	0	1	1	TRUE	FALSE
2	BambuGene151335	BambuGene151335	BambuTx2819	New from new	FALSE	198	11	209	TRUE	TRUE
2	BambuGene151576	BambuGene151576	BambuTx2993	New from new	FALSE	480	1	481	TRUE	TRUE
2	ENSG00000224739	ENSG00000224739	BambuTx2181	New from known	FALSE	121	8	129	TRUE	TRUE
2	ENSG00000224739	ENSG00000224739	BambuTx953	New from known	FALSE	203	10	213	TRUE	TRUE
2	ENSG00000224739	ENSG00000224739	BambuTx954	New from known	FALSE	0	0	0	FALSE	FALSE
2	ENSG00000234936	ENSG00000234936	BambuTx2994	New from known	FALSE	45	0	45	TRUE	FALSE
2	BambuGene151716	BambuGene151716	BambuTx955	New from new	FALSE	29	0	29	TRUE	FALSE
2	ENSG00000143919	CAMKMT	BambuTx956	New from known	TRUE	1591	41	1632	TRUE	TRUE
2	ENSG00000286519	ENSG00000286519	BambuTx3397	New from known	FALSE	16	1	17	TRUE	FALSE
2	BambuGene151788	BambuGene151788	BambuTx2585	New from new	FALSE	391	7	398	TRUE	TRUE
2	ENSG00000151665	PIGF	BambuTx957	New from known	FALSE	84	14	98	TRUE	FALSE
2	BambuGene141532	BambuGene141532	BambuTx2182	New from new	FALSE	8	0	8	TRUE	FALSE
2	BambuGene152006	BambuGene152006	BambuTx958	New from new	FALSE	44	1	45	TRUE	FALSE
2	BambuGene141744	BambuGene141744	BambuTx2820	New from new	FALSE	37	10	47	TRUE	FALSE
2	BambuGene141744	BambuGene141744	BambuTx959	New from new	FALSE	82	33	115	TRUE	FALSE
2	BambuGene141767	BambuGene141767	BambuTx2586	New from new	FALSE	0	1	1	TRUE	FALSE
2	ENSG00000240401	ENSG00000240401	BambuTx2821	New from known	FALSE	25	4	29	TRUE	FALSE
2	BambuGene152268	BambuGene152268	BambuTx960	New from new	FALSE	32	0	32	TRUE	FALSE
2	BambuGene152327	BambuGene152327	BambuTx2183	New from new	FALSE	119	1	120	TRUE	TRUE
2	ENSG00000237651	C2orf74	BambuTx961	New from known	TRUE	517	29	546	TRUE	TRUE
2	ENSG00000237651	C2orf74	BambuTx962	New from known	TRUE	740	167	907	TRUE	TRUE
2	ENSG00000270820	USP34-DT	BambuTx963	New from known	FALSE	26	13	39	TRUE	FALSE
2	BambuGene152701	BambuGene152701	BambuTx3219	New from new	FALSE	12	0	12	TRUE	FALSE
2	ENSG00000237638	LINC02245	BambuTx964	New from known	FALSE	0	0	0	FALSE	FALSE
2	ENSG00000237638	LINC02245	BambuTx965	New from known	TRUE	356	229	585	TRUE	TRUE
2	ENSG00000198369	SPRED2	BambuTx2184	New from known	FALSE	5553	26	5579	TRUE	TRUE
2	BambuGene142448	BambuGene142448	BambuTx966	New from new	FALSE	63	1	64	TRUE	FALSE
2	ENSG00000169599	NFU1	BambuTx967	New from known	TRUE	64	178	242	TRUE	TRUE
2	ENSG00000231327	LINC01816	BambuTx968	New from known	FALSE	42	15	57	TRUE	FALSE
2	BambuGene153060	BambuGene153060	BambuTx2185	New from new	FALSE	4	0	4	TRUE	FALSE
2	ENSG00000124370	MCEE	BambuTx969	New from known	FALSE	96	21	117	TRUE	FALSE
2	ENSG00000124370	MCEE	BambuTx970	New from known	FALSE	236	38	274	TRUE	TRUE
2	ENSG00000144040	SFXN5	BambuTx971	New from known	TRUE	2622	127	2749	TRUE	TRUE
2	ENSG00000144040	SFXN5	BambuTx972	New from known	TRUE	4119	679	4798	TRUE	TRUE
2	BambuGene142743	BambuGene142743	BambuTx973	New from new	FALSE	35	5	40	TRUE	FALSE
2	ENSG00000287250	ENSG00000287250	BambuTx974	New from known	FALSE	122	8	130	TRUE	TRUE
2	ENSG00000287250	ENSG00000287250	BambuTx976	New from known	FALSE	23	0	23	TRUE	FALSE
2	ENSG00000287250	ENSG00000287250	BambuTx975	New from known	FALSE	48	1	49	TRUE	FALSE
2	ENSG00000114956	DGUOK	BambuTx977	New from known	TRUE	504	318	822	TRUE	TRUE
2	ENSG00000114956	DGUOK	BambuTx978	New from known	TRUE	1383	334	1717	TRUE	TRUE
2	BambuGene153287	BambuGene153287	BambuTx3220	New from new	FALSE	14	0	14	TRUE	FALSE
2	BambuGene153299	BambuGene153299	BambuTx2995	New from new	FALSE	398	0	398	TRUE	TRUE
2	BambuGene142883	BambuGene142883	BambuTx2587	New from new	FALSE	902	0	902	TRUE	TRUE
2	BambuGene153398	BambuGene153398	BambuTx3221	New from new	FALSE	134	0	134	TRUE	TRUE
2	BambuGene143001	BambuGene143001	BambuTx3332	New from new	FALSE	3	0	3	TRUE	FALSE
2	BambuGene153480	BambuGene153480	BambuTx3247	New from new	TRUE	0	4	4	TRUE	FALSE
2	BambuGene153480	BambuGene153480	BambuTx979	New from new	TRUE	0	9	9	TRUE	FALSE
2	ENSG00000286011	ENSG00000286011	BambuTx980	New from known	FALSE	0	0	0	FALSE	FALSE
2	ENSG00000286011	ENSG00000286011	BambuTx981	New from known	FALSE	82	1	83	TRUE	FALSE
2	ENSG00000168899	VAMP5	BambuTx982	New from known	TRUE	60	24	84	TRUE	FALSE
2	ENSG00000115523	GNLY	BambuTx983	New from known	TRUE	88	1	89	TRUE	FALSE
2	ENSG00000232504	ST3GAL5-AS1	BambuTx984	New from known	FALSE	3026	10	3036	TRUE	TRUE
2	ENSG00000115525	ST3GAL5	BambuTx985	New from known	TRUE	1100	35	1135	TRUE	TRUE
2	ENSG00000163586	FABP1	BambuTx2186	New from known	FALSE	9	11	20	TRUE	FALSE
2	ENSG00000163586	FABP1	BambuTx2187	New from known	FALSE	73	9	82	TRUE	FALSE
2	BambuGene153779	BambuGene153779	BambuTx2188	New from new	FALSE	5	0	5	TRUE	FALSE
2	ENSG00000290104	ENSG00000290104	BambuTx2189	New from known	TRUE	497	6	503	TRUE	TRUE
2	ENSG00000283196	ENSG00000283196	BambuTx986	New from known	FALSE	68	4	72	TRUE	FALSE
2	ENSG00000283196	ENSG00000283196	BambuTx987	New from known	FALSE	236	54	290	TRUE	TRUE
2	BambuGene153833	BambuGene153833	BambuTx988	New from new	FALSE	600	18	618	TRUE	TRUE
2	BambuGene143335	BambuGene143335	BambuTx989	New from new	FALSE	19	0	19	TRUE	FALSE
2	ENSG00000143429	LSP1P4	BambuTx990	New from known	FALSE	56	12	68	TRUE	FALSE
2	BambuGene143394	BambuGene143394	BambuTx3398	New from new	FALSE	0	0	0	FALSE	FALSE
2	BambuGene143420	BambuGene143420	BambuTx991	New from new	FALSE	317	5	322	TRUE	TRUE
2	ENSG00000233850	ENSG00000233850	BambuTx2588	New from known	TRUE	1339	5	1344	TRUE	TRUE
2	BambuGene153931	BambuGene153931	BambuTx992	New from new	FALSE	64	15	79	TRUE	FALSE
2	BambuGene143507	BambuGene143507	BambuTx993	New from new	FALSE	0	0	0	FALSE	FALSE
2	BambuGene153993	BambuGene153993	BambuTx2822	New from new	FALSE	17	8	25	TRUE	FALSE
2	BambuGene154124	BambuGene154124	BambuTx994	New from new	TRUE	239	25	264	TRUE	TRUE
2	BambuGene154124	BambuGene154124	BambuTx995	New from new	TRUE	278	25	303	TRUE	TRUE
2	ENSG00000135951	TSGA10	BambuTx996	New from known	FALSE	6	1	7	TRUE	FALSE
2	ENSG00000185414	MRPL30	BambuTx997	New from known	FALSE	254	51	305	TRUE	TRUE
2	BambuGene143853	BambuGene143853	BambuTx2190	New from new	FALSE	280	1	281	TRUE	TRUE
2	ENSG00000288565	ENSG00000288565	BambuTx2823	New from known	FALSE	4	2	6	TRUE	FALSE
2	ENSG00000234177	LINC01114	BambuTx998	New from known	FALSE	294	11	305	TRUE	TRUE
2	ENSG00000269707	ENSG00000269707	BambuTx999	New from known	FALSE	454	27	481	TRUE	TRUE
2	ENSG00000269707	ENSG00000269707	BambuTx1000	New from known	FALSE	193	41	234	TRUE	TRUE
2	BambuGene143939	BambuGene143939	BambuTx3110	New from new	FALSE	510	1	511	TRUE	TRUE
2	BambuGene154465	BambuGene154465	BambuTx1001	New from new	FALSE	112	46	158	TRUE	TRUE
2	BambuGene143951	BambuGene143951	BambuTx2589	New from new	TRUE	2470	0	2470	TRUE	TRUE
2	BambuGene154543	BambuGene154543	BambuTx2824	New from new	FALSE	6	0	6	TRUE	FALSE
2	BambuGene144037	BambuGene144037	BambuTx2191	New from new	FALSE	99	2	101	TRUE	FALSE
2	BambuGene154586	BambuGene154586	BambuTx2825	New from new	FALSE	19	1	20	TRUE	FALSE
2	BambuGene154586	BambuGene154586	BambuTx1002	New from new	FALSE	687	3	690	TRUE	TRUE
2	ENSG00000144061	NPHP1	BambuTx1003	New from known	FALSE	19	6	25	TRUE	FALSE
2	BambuGene144141	BambuGene144141	BambuTx2590	New from new	FALSE	0	0	0	FALSE	FALSE
2	BambuGene154689	BambuGene154689	BambuTx1004	New from new	FALSE	2	0	2	TRUE	FALSE
2	ENSG00000125611	CHCHD5	BambuTx1006	New from known	TRUE	4756	34	4790	TRUE	TRUE
2	ENSG00000125611	CHCHD5	BambuTx1005	New from known	TRUE	379	114	493	TRUE	TRUE
2	BambuGene144286	BambuGene144286	BambuTx1007	New from new	FALSE	187	0	187	TRUE	TRUE
2	ENSG00000240356	RPL23AP7	BambuTx1008	New from known	FALSE	1296	1	1297	TRUE	TRUE
2	ENSG00000240356	RPL23AP7	BambuTx1009	New from known	TRUE	2325	61	2386	TRUE	TRUE
2	ENSG00000240356	RPL23AP7	BambuTx1010	New from known	FALSE	129	13	142	TRUE	TRUE
2	ENSG00000228857	ACTR3-AS1	BambuTx1011	New from known	FALSE	129	17	146	TRUE	TRUE
2	BambuGene144333	BambuGene144333	BambuTx1012	New from new	FALSE	23	0	23	TRUE	FALSE
2	ENSG00000286776	ENSG00000286776	BambuTx3286	New from known	FALSE	128	19	147	TRUE	TRUE
2	BambuGene154925	BambuGene154925	BambuTx2591	New from new	FALSE	12	0	12	TRUE	FALSE
2	BambuGene155001	BambuGene155001	BambuTx1013	New from new	FALSE	233	9	242	TRUE	TRUE
2	BambuGene155001	BambuGene155001	BambuTx1014	New from new	FALSE	779	45	824	TRUE	TRUE
2	ENSG00000186132	C2orf76	BambuTx1015	New from known	TRUE	403	51	454	TRUE	TRUE
2	BambuGene155012	BambuGene155012	BambuTx1016	New from new	TRUE	14	0	14	TRUE	FALSE
2	ENSG00000144120	TMEM177	BambuTx1017	New from known	FALSE	39	6	45	TRUE	FALSE
2	ENSG00000144120	TMEM177	BambuTx1018	New from known	FALSE	41	8	49	TRUE	FALSE
2	BambuGene155036	BambuGene155036	BambuTx1019	New from new	FALSE	106	13	119	TRUE	TRUE
2	ENSG00000236859	NIFK-AS1	BambuTx1020	New from known	TRUE	0	16	16	TRUE	FALSE
2	BambuGene144704	BambuGene144704	BambuTx2192	New from new	FALSE	2151	0	2151	TRUE	TRUE
2	BambuGene144708	BambuGene144708	BambuTx1021	New from new	FALSE	7	0	7	TRUE	FALSE
2	ENSG00000286515	ENSG00000286515	BambuTx1022	New from known	FALSE	22	1	23	TRUE	FALSE
2	BambuGene155318	BambuGene155318	BambuTx1023	New from new	FALSE	63	0	63	TRUE	FALSE
2	BambuGene144747	BambuGene144747	BambuTx2592	New from new	FALSE	0	0	0	FALSE	FALSE
2	BambuGene155403	BambuGene155403	BambuTx3111	New from new	FALSE	755	1	756	TRUE	TRUE
2	BambuGene144940	BambuGene144940	BambuTx1024	New from new	TRUE	765	0	765	TRUE	TRUE
2	BambuGene144943	BambuGene144943	BambuTx1025	New from new	TRUE	80	0	80	TRUE	FALSE
2	ENSG00000214100	PLAC9P1	BambuTx1026	New from known	FALSE	11	8	19	TRUE	FALSE
2	ENSG00000152086	TUBA3E	BambuTx1027	New from known	FALSE	15	0	15	TRUE	FALSE
2	BambuGene144978	BambuGene144978	BambuTx1028	New from new	FALSE	286	59	345	TRUE	TRUE
2	BambuGene155579	BambuGene155579	BambuTx2996	New from new	FALSE	1	0	1	TRUE	FALSE
2	ENSG00000173272	MZT2A	BambuTx1029	New from known	TRUE	73	10	83	TRUE	FALSE
2	BambuGene155595	BambuGene155595	BambuTx1030	New from new	FALSE	4	0	4	TRUE	FALSE
2	BambuGene155644	BambuGene155644	BambuTx2593	New from new	FALSE	896	0	896	TRUE	TRUE
2	BambuGene145154	BambuGene145154	BambuTx1031	New from new	FALSE	0	0	0	FALSE	FALSE
2	BambuGene155644	BambuGene155644	BambuTx2193	New from new	FALSE	0	0	0	FALSE	FALSE
2	BambuGene155644	BambuGene155644	BambuTx1032	New from new	FALSE	3	0	3	TRUE	FALSE
2	BambuGene155644	BambuGene155644	BambuTx1033	New from new	FALSE	0	0	0	FALSE	FALSE
2	BambuGene145195	BambuGene145195	BambuTx3333	New from new	FALSE	3	1	4	TRUE	FALSE
2	BambuGene155793	BambuGene155793	BambuTx1034	New from new	FALSE	0	1	1	TRUE	FALSE
2	BambuGene155793	BambuGene155793	BambuTx1035	New from new	FALSE	0	0	0	FALSE	FALSE
2	ENSG00000238057	ZEB2-AS1	BambuTx1036	New from known	FALSE	89	10	99	TRUE	FALSE
2	BambuGene145607	BambuGene145607	BambuTx3399	New from new	FALSE	15	0	15	TRUE	FALSE
2	BambuGene156108	BambuGene156108	BambuTx3334	New from new	FALSE	23	0	23	TRUE	FALSE
2	BambuGene156216	BambuGene156216	BambuTx1037	New from new	TRUE	0	3	3	TRUE	FALSE
2	BambuGene156216	BambuGene156216	BambuTx3335	New from new	FALSE	0	0	0	FALSE	FALSE
2	BambuGene145801	BambuGene145801	BambuTx1038	New from new	TRUE	4	0	4	TRUE	FALSE
2	ENSG00000271320	ENSG00000271320	BambuTx1039	New from known	FALSE	13	0	13	TRUE	FALSE
2	ENSG00000271320	ENSG00000271320	BambuTx2194	New from known	FALSE	6	1	7	TRUE	FALSE
2	ENSG00000285373	LINC02478	BambuTx1040	New from known	FALSE	73	3	76	TRUE	FALSE
2	BambuGene145985	BambuGene145985	BambuTx2594	New from new	FALSE	5	0	5	TRUE	FALSE
2	BambuGene156516	BambuGene156516	BambuTx1041	New from new	TRUE	0	0	0	FALSE	FALSE
2	BambuGene146163	BambuGene146163	BambuTx2195	New from new	FALSE	185	0	185	TRUE	TRUE
2	ENSG00000154479	CFAP210	BambuTx1042	New from known	FALSE	6376	48	6424	TRUE	TRUE
2	BambuGene156686	BambuGene156686	BambuTx2595	New from new	FALSE	0	0	0	FALSE	FALSE
2	BambuGene156890	BambuGene156890	BambuTx1043	New from new	FALSE	4	0	4	TRUE	FALSE
2	BambuGene146531	BambuGene146531	BambuTx1044	New from new	FALSE	4	24	28	TRUE	FALSE
2	BambuGene146572	BambuGene146572	BambuTx2826	New from new	FALSE	354	0	354	TRUE	TRUE
2	BambuGene146658	BambuGene146658	BambuTx1045	New from new	FALSE	1	0	1	TRUE	FALSE
2	ENSG00000204311	PJVK	BambuTx1046	New from known	FALSE	28	0	28	TRUE	FALSE
2	BambuGene157101	BambuGene157101	BambuTx3400	New from new	FALSE	1	0	1	TRUE	FALSE
2	BambuGene146791	BambuGene146791	BambuTx1047	New from new	FALSE	38	2	40	TRUE	FALSE
2	ENSG00000003436	TFPI	BambuTx2827	New from known	FALSE	766	1	767	TRUE	TRUE
2	BambuGene157234	BambuGene157234	BambuTx2196	New from new	FALSE	225	0	225	TRUE	TRUE
2	ENSG00000288866	ENSG00000288866	BambuTx2197	New from known	FALSE	5	2	7	TRUE	FALSE
2	ENSG00000233654	NEMP2-DT	BambuTx1048	New from known	FALSE	313	15	328	TRUE	TRUE
2	BambuGene147001	BambuGene147001	BambuTx1049	New from new	FALSE	720	10	730	TRUE	TRUE
2	BambuGene157370	BambuGene157370	BambuTx1050	New from new	TRUE	5	0	5	TRUE	FALSE
2	BambuGene147032	BambuGene147032	BambuTx2596	New from new	TRUE	2	0	2	TRUE	FALSE
2	BambuGene157422	BambuGene157422	BambuTx2597	New from new	TRUE	76	0	76	TRUE	FALSE
2	ENSG00000234919	LINC01827	BambuTx1051	New from known	TRUE	742	99	841	TRUE	TRUE
2	BambuGene147078	BambuGene147078	BambuTx3248	New from new	TRUE	9	0	9	TRUE	FALSE
2	BambuGene147115	BambuGene147115	BambuTx2198	New from new	FALSE	64	3	67	TRUE	FALSE
2	ENSG00000270757	HSPE1-MOB4	BambuTx2828	New from known	FALSE	505	1	506	TRUE	TRUE
2	BambuGene147188	BambuGene147188	BambuTx3182	New from new	FALSE	70	0	70	TRUE	FALSE
2	ENSG00000226124	FTCDNL1	BambuTx1052	New from known	FALSE	61	5	66	TRUE	FALSE
2	ENSG00000240344	PPIL3	BambuTx1053	New from known	TRUE	635	56	691	TRUE	TRUE
2	ENSG00000196290	NIF3L1	BambuTx1054	New from known	TRUE	10	27	37	TRUE	FALSE
2	ENSG00000196290	NIF3L1	BambuTx1055	New from known	TRUE	1277	33	1310	TRUE	TRUE
2	BambuGene157675	BambuGene157675	BambuTx3112	New from new	FALSE	0	0	0	FALSE	FALSE
2	BambuGene157814	BambuGene157814	BambuTx1056	New from new	TRUE	5	2	7	TRUE	FALSE
2	BambuGene157814	BambuGene157814	BambuTx1057	New from new	TRUE	0	0	0	FALSE	FALSE
2	BambuGene157843	BambuGene157843	BambuTx2199	New from new	FALSE	41	0	41	TRUE	FALSE
2	ENSG00000235118	FAM237A	BambuTx1058	New from known	FALSE	15	4	19	TRUE	FALSE
2	BambuGene147788	BambuGene147788	BambuTx3222	New from new	FALSE	9	0	9	TRUE	FALSE
2	ENSG00000182187	CRYGB	BambuTx1059	New from known	FALSE	11	1	12	TRUE	FALSE
2	BambuGene158175	BambuGene158175	BambuTx1060	New from new	TRUE	7	0	7	TRUE	FALSE
2	BambuGene147849	BambuGene147849	BambuTx1061	New from new	FALSE	810	0	810	TRUE	TRUE
2	BambuGene158190	BambuGene158190	BambuTx2200	New from new	FALSE	736	0	736	TRUE	TRUE
2	BambuGene147902	BambuGene147902	BambuTx1062	New from new	FALSE	51	1	52	TRUE	FALSE
2	BambuGene158298	BambuGene158298	BambuTx2201	New from new	FALSE	583	0	583	TRUE	TRUE
2	ENSG00000223923	TNS1-AS1	BambuTx1063	New from known	FALSE	24	1	25	TRUE	FALSE
2	ENSG00000074582	BCS1L	BambuTx1064	New from known	TRUE	23	63	86	TRUE	FALSE
2	ENSG00000286154	ENSG00000286154	BambuTx1065	New from known	FALSE	31	0	31	TRUE	FALSE
2	ENSG00000269068	ENSG00000269068	BambuTx2202	New from known	FALSE	151	0	151	TRUE	TRUE
2	ENSG00000237732	CT75	BambuTx1066	New from known	FALSE	67	29	96	TRUE	FALSE
2	BambuGene158743	BambuGene158743	BambuTx1067	New from new	FALSE	301	0	301	TRUE	TRUE
2	BambuGene158758	BambuGene158758	BambuTx1068	New from new	FALSE	9	0	9	TRUE	FALSE
2	BambuGene148466	BambuGene148466	BambuTx1069	New from new	FALSE	68	9	77	TRUE	FALSE
2	BambuGene158897	BambuGene158897	BambuTx1070	New from new	FALSE	158	0	158	TRUE	TRUE
2	ENSG00000168958	MFF	BambuTx1071	New from known	TRUE	66	234	300	TRUE	TRUE
2	ENSG00000135917	SLC19A3	BambuTx1072	New from known	FALSE	12	0	12	TRUE	FALSE
2	BambuGene148571	BambuGene148571	BambuTx1073	New from new	FALSE	6	1	7	TRUE	FALSE
2	ENSG00000135898	GPR55	BambuTx1074	New from known	TRUE	256	45	301	TRUE	TRUE
2	ENSG00000261829	ENSG00000261829	BambuTx1075	New from known	TRUE	27949	24	27973	TRUE	TRUE
2	BambuGene148758	BambuGene148758	BambuTx1076	New from new	FALSE	397	10	407	TRUE	TRUE
2	ENSG00000289018	ENSG00000289018	BambuTx1077	New from known	FALSE	1609	25	1634	TRUE	TRUE
2	BambuGene159296	BambuGene159296	BambuTx1078	New from new	FALSE	0	0	0	FALSE	FALSE
2	BambuGene159452	BambuGene159452	BambuTx3183	New from new	FALSE	100	0	100	TRUE	FALSE
2	ENSG00000286307	ENSG00000286307	BambuTx2997	New from known	FALSE	128	0	128	TRUE	TRUE
2	BambuGene149236	BambuGene149236	BambuTx3184	New from new	FALSE	11	0	11	TRUE	FALSE
2	BambuGene149284	BambuGene149284	BambuTx3336	New from new	FALSE	1	0	1	TRUE	FALSE
2	BambuGene159835	BambuGene159835	BambuTx3113	New from new	FALSE	495	0	495	TRUE	TRUE
2	ENSG00000168395	ING5	BambuTx1079	New from known	TRUE	8	131	139	TRUE	TRUE
2	BambuGene149379	BambuGene149379	BambuTx1080	New from new	FALSE	33	3	36	TRUE	FALSE
2	ENSG00000233806	LINC01237	BambuTx3287	New from known	FALSE	3	0	3	TRUE	FALSE
2	BambuGene159867	BambuGene159867	BambuTx1081	New from new	FALSE	18	5	23	TRUE	FALSE
2	BambuGene159875	BambuGene159875	BambuTx1082	New from new	FALSE	200	0	200	TRUE	TRUE
20	ENSG00000225377	NRSN2-AS1	BambuTx1083	New from known	FALSE	171	4	175	TRUE	TRUE
20	ENSG00000286787	ENSG00000286787	BambuTx1084	New from known	TRUE	17	1	18	TRUE	FALSE
20	ENSG00000125895	TMEM74B	BambuTx1085	New from known	FALSE	82	13	95	TRUE	FALSE
20	BambuGene163742	BambuGene163742	BambuTx2203	New from new	FALSE	184	1	185	TRUE	TRUE
20	ENSG00000276649	ENSG00000276649	BambuTx1086	New from known	FALSE	1420	6	1426	TRUE	TRUE
20	BambuGene163773	BambuGene163773	BambuTx2998	New from new	FALSE	128	3	131	TRUE	TRUE
20	BambuGene160015	BambuGene160015	BambuTx2598	New from new	FALSE	190	2	192	TRUE	TRUE
20	BambuGene163788	BambuGene163788	BambuTx1087	New from new	FALSE	17	0	17	TRUE	FALSE
20	BambuGene160121	BambuGene160121	BambuTx1088	New from new	FALSE	12	0	12	TRUE	FALSE
20	ENSG00000198171	DDRGK1	BambuTx1089	New from known	TRUE	3578	632	4210	TRUE	TRUE
20	BambuGene160294	BambuGene160294	BambuTx1090	New from new	FALSE	0	0	0	FALSE	FALSE
20	BambuGene160465	BambuGene160465	BambuTx1091	New from new	FALSE	21	0	21	TRUE	FALSE
20	BambuGene164390	BambuGene164390	BambuTx2829	New from new	TRUE	14	0	14	TRUE	FALSE
20	BambuGene164443	BambuGene164443	BambuTx1092	New from new	FALSE	131	0	131	TRUE	TRUE
20	BambuGene164443	BambuGene164443	BambuTx2599	New from new	FALSE	0	0	0	FALSE	FALSE
20	BambuGene164539	BambuGene164539	BambuTx2204	New from new	TRUE	121	0	121	TRUE	TRUE
20	ENSG00000273148	LINC00653	BambuTx1093	New from known	FALSE	124	7	131	TRUE	TRUE
20	BambuGene164590	BambuGene164590	BambuTx3288	New from new	TRUE	6032	12	6044	TRUE	TRUE
20	BambuGene164590	BambuGene164590	BambuTx2205	New from new	FALSE	0	0	0	FALSE	FALSE
20	BambuGene164665	BambuGene164665	BambuTx2600	New from new	TRUE	97	0	97	TRUE	FALSE
20	ENSG00000289590	ENSG00000289590	BambuTx1094	New from known	FALSE	7	0	7	TRUE	FALSE
20	BambuGene164705	BambuGene164705	BambuTx1095	New from new	FALSE	12	3	15	TRUE	FALSE
20	BambuGene160967	BambuGene160967	BambuTx2830	New from new	FALSE	14	0	14	TRUE	FALSE
20	BambuGene164721	BambuGene164721	BambuTx2206	New from new	FALSE	119	3	122	TRUE	TRUE
20	BambuGene164738	BambuGene164738	BambuTx2831	New from new	FALSE	34	0	34	TRUE	FALSE
20	BambuGene164748	BambuGene164748	BambuTx2999	New from new	FALSE	419	0	419	TRUE	TRUE
20	BambuGene160985	BambuGene160985	BambuTx1096	New from new	FALSE	83	0	83	TRUE	FALSE
20	ENSG00000275358	ENSG00000275358	BambuTx1097	New from known	FALSE	82	30	112	TRUE	FALSE
20	BambuGene164828	BambuGene164828	BambuTx3114	New from new	FALSE	6	1	7	TRUE	FALSE
20	ENSG00000287569	ENSG00000287569	BambuTx1102	New from known	FALSE	466	40	506	TRUE	TRUE
20	ENSG00000204556	ENSG00000204556	BambuTx1098	New from known	FALSE	1304	10	1314	TRUE	TRUE
20	ENSG00000125804	FAM182A	BambuTx1100	New from known	TRUE	111	2	113	TRUE	TRUE
20	ENSG00000125804	FAM182A	BambuTx1099	New from known	FALSE	166	5	171	TRUE	TRUE
20	ENSG00000125804	FAM182A	BambuTx1101	New from known	FALSE	1096	16	1112	TRUE	TRUE
20	ENSG00000131055	COX4I2	BambuTx1103	New from known	FALSE	10	7	17	TRUE	FALSE
20	ENSG00000131055	COX4I2	BambuTx1104	New from known	FALSE	29	2	31	TRUE	FALSE
20	BambuGene165042	BambuGene165042	BambuTx2832	New from new	FALSE	252	2	254	TRUE	TRUE
20	ENSG00000214200	TPM3P2	BambuTx2207	New from known	FALSE	21	5	26	TRUE	FALSE
20	BambuGene165356	BambuGene165356	BambuTx2208	New from new	FALSE	173	1	174	TRUE	TRUE
20	BambuGene165378	BambuGene165378	BambuTx3115	New from new	FALSE	6	0	6	TRUE	FALSE
20	BambuGene161591	BambuGene161591	BambuTx1105	New from new	TRUE	1058	1	1059	TRUE	TRUE
20	BambuGene165411	BambuGene165411	BambuTx3000	New from new	FALSE	11	9	20	TRUE	FALSE
20	BambuGene165528	BambuGene165528	BambuTx2833	New from new	FALSE	120	16	136	TRUE	TRUE
20	BambuGene161836	BambuGene161836	BambuTx3185	New from new	FALSE	319	0	319	TRUE	TRUE
20	BambuGene165687	BambuGene165687	BambuTx3337	New from new	FALSE	1197	0	1197	TRUE	TRUE
20	ENSG00000101363	MANBAL	BambuTx1106	New from known	TRUE	1833	129	1962	TRUE	TRUE
20	BambuGene165805	BambuGene165805	BambuTx1107	New from new	TRUE	0	23	23	TRUE	FALSE
20	ENSG00000276603	ENSG00000276603	BambuTx1108	New from known	FALSE	138	3	141	TRUE	TRUE
20	BambuGene162076	BambuGene162076	BambuTx3223	New from new	FALSE	490	0	490	TRUE	TRUE
20	ENSG00000101052	IFT52	BambuTx2209	New from known	FALSE	490	11	501	TRUE	TRUE
20	ENSG00000132832	ENSG00000132832	BambuTx1109	New from known	FALSE	1097	83	1180	TRUE	TRUE
20	ENSG00000276223	ENSG00000276223	BambuTx1110	New from known	FALSE	9	4	13	TRUE	FALSE
20	BambuGene162358	BambuGene162358	BambuTx1111	New from new	FALSE	0	3	3	TRUE	FALSE
20	ENSG00000124251	TP53TG5	BambuTx1112	New from known	TRUE	1149	38	1187	TRUE	TRUE
20	ENSG00000168612	ZSWIM1	BambuTx1113	New from known	TRUE	0	11	11	TRUE	FALSE
20	ENSG00000149634	SPATA25	BambuTx1114	New from known	FALSE	1735	4	1739	TRUE	TRUE
20	ENSG00000101017	CD40	BambuTx2834	New from known	FALSE	42	2	44	TRUE	FALSE
20	BambuGene162451	BambuGene162451	BambuTx1115	New from new	FALSE	2814	46	2860	TRUE	TRUE
20	ENSG00000201742	RNU6-563P	BambuTx2211	New from known	FALSE	9	5	14	TRUE	FALSE
20	ENSG00000201742	RNU6-563P	BambuTx2210	New from known	FALSE	9	1	10	TRUE	FALSE
20	ENSG00000231742	LINC01273	BambuTx1116	New from known	FALSE	25	19	44	TRUE	FALSE
20	BambuGene166660	BambuGene166660	BambuTx1117	New from new	FALSE	0	0	0	FALSE	FALSE
20	BambuGene163015	BambuGene163015	BambuTx1118	New from new	FALSE	11	1	12	TRUE	FALSE
20	BambuGene166961	BambuGene166961	BambuTx2212	New from new	FALSE	1	2	3	TRUE	FALSE
20	BambuGene166984	BambuGene166984	BambuTx1119	New from new	FALSE	7	0	7	TRUE	FALSE
20	ENSG00000101138	CSTF1	BambuTx2213	New from known	FALSE	0	11	11	TRUE	FALSE
20	BambuGene167035	BambuGene167035	BambuTx2835	New from new	FALSE	29	0	29	TRUE	FALSE
20	BambuGene163364	BambuGene163364	BambuTx2836	New from new	FALSE	72	2	74	TRUE	FALSE
20	ENSG00000226308	ENSG00000226308	BambuTx1120	New from known	TRUE	6	46	52	TRUE	FALSE
20	BambuGene163397	BambuGene163397	BambuTx1121	New from new	FALSE	6	0	6	TRUE	FALSE
20	BambuGene167258	BambuGene167258	BambuTx2837	New from new	FALSE	138	4	142	TRUE	TRUE
20	BambuGene163486	BambuGene163486	BambuTx2838	New from new	FALSE	0	0	0	FALSE	FALSE
20	BambuGene167296	BambuGene167296	BambuTx3186	New from new	FALSE	9	0	9	TRUE	FALSE
20	BambuGene163532	BambuGene163532	BambuTx1122	New from new	FALSE	98	9	107	TRUE	FALSE
20	BambuGene163564	BambuGene163564	BambuTx3001	New from new	FALSE	8	0	8	TRUE	FALSE
20	ENSG00000225978	HAR1A	BambuTx1123	New from known	FALSE	70	7	77	TRUE	FALSE
20	ENSG00000101198	NKAIN4	BambuTx1124	New from known	TRUE	101	80	181	TRUE	TRUE
20	ENSG00000197114	ZGPAT	BambuTx1125	New from known	FALSE	0	0	0	FALSE	FALSE
20	BambuGene163660	BambuGene163660	BambuTx1126	New from new	FALSE	515	294	809	TRUE	TRUE
21	ENSG00000275895	ENSG00000275895	BambuTx1127	New from known	FALSE	0	7	7	TRUE	FALSE
21	BambuGene167529	BambuGene167529	BambuTx1128	New from new	FALSE	2844308	0	2844308	TRUE	TRUE
21	BambuGene169174	BambuGene169174	BambuTx2214	New from new	TRUE	53	0	53	TRUE	FALSE
21	BambuGene167578	BambuGene167578	BambuTx2601	New from new	FALSE	58	0	58	TRUE	FALSE
21	ENSG00000279414	CDRT15P9	BambuTx1129	New from known	FALSE	121	3	124	TRUE	TRUE
21	ENSG00000188681	TEKT4P2	BambuTx2602	New from known	FALSE	146	1	147	TRUE	TRUE
21	BambuGene167588	BambuGene167588	BambuTx1130	New from new	FALSE	0	0	0	FALSE	FALSE
21	BambuGene167733	BambuGene167733	BambuTx1131	New from new	TRUE	21	16	37	TRUE	FALSE
21	BambuGene167733	BambuGene167733	BambuTx1132	New from new	FALSE	56	17	73	TRUE	FALSE
21	ENSG00000232560	LINC01549	BambuTx1133	New from known	FALSE	115	13	128	TRUE	TRUE
21	ENSG00000232560	LINC01549	BambuTx1134	New from known	FALSE	90	9	99	TRUE	FALSE
21	ENSG00000226580	RPL39P40	BambuTx1135	New from known	FALSE	362	11	373	TRUE	TRUE
21	BambuGene167836	BambuGene167836	BambuTx3116	New from new	FALSE	1	1	2	TRUE	FALSE
21	ENSG00000224141	MIR548XHG	BambuTx2215	New from known	FALSE	10	0	10	TRUE	FALSE
21	BambuGene167963	BambuGene167963	BambuTx1136	New from new	FALSE	192	9	201	TRUE	TRUE
21	BambuGene168039	BambuGene168039	BambuTx2216	New from new	FALSE	266	0	266	TRUE	TRUE
21	ENSG00000224541	ENSG00000224541	BambuTx3002	New from known	FALSE	12	9	21	TRUE	FALSE
21	BambuGene169717	BambuGene169717	BambuTx2839	New from new	FALSE	1	0	1	TRUE	FALSE
21	BambuGene168206	BambuGene168206	BambuTx1137	New from new	FALSE	584	9	593	TRUE	TRUE
21	ENSG00000142166	IFNAR1	BambuTx1138	New from known	TRUE	5058	359	5417	TRUE	TRUE
21	ENSG00000231355	ENSG00000231355	BambuTx2217	New from known	FALSE	0	0	0	FALSE	FALSE
21	ENSG00000231355	ENSG00000231355	BambuTx2218	New from known	FALSE	5	1	6	TRUE	FALSE
21	BambuGene170054	BambuGene170054	BambuTx1139	New from new	FALSE	0	0	0	FALSE	FALSE
21	BambuGene170062	BambuGene170062	BambuTx3249	New from new	FALSE	0	0	0	FALSE	FALSE
21	BambuGene168613	BambuGene168613	BambuTx1140	New from new	FALSE	30	0	30	TRUE	FALSE
21	BambuGene170299	BambuGene170299	BambuTx2219	New from new	FALSE	3777	0	3777	TRUE	TRUE
21	ENSG00000157578	LCA5L	BambuTx1141	New from known	FALSE	22	2	24	TRUE	FALSE
21	BambuGene168794	BambuGene168794	BambuTx2220	New from new	FALSE	390	3	393	TRUE	TRUE
21	BambuGene170480	BambuGene170480	BambuTx1142	New from new	FALSE	866	0	866	TRUE	TRUE
21	BambuGene168904	BambuGene168904	BambuTx2840	New from new	FALSE	1	0	1	TRUE	FALSE
21	BambuGene168904	BambuGene168904	BambuTx3289	New from new	FALSE	56	0	56	TRUE	FALSE
21	ENSG00000160188	RSPH1	BambuTx1143	New from known	TRUE	106	40	146	TRUE	TRUE
21	ENSG00000160188	RSPH1	BambuTx1144	New from known	TRUE	1697	328	2025	TRUE	TRUE
21	ENSG00000160193	WDR4	BambuTx1145	New from known	FALSE	164	5	169	TRUE	TRUE
[truncated: 1,430 more rows]

## Sheet: Supplementary Table 9
	Supplementary Table 9: Gene level differential expression results between Alzheimer’s disease cases (n=6) and cognitively unimpaired controls (n=6). We used the DESeq2 R package with two-sided Wald test for statistical comparisons and Benjamini-Hochberg correction for multiple comparisons in this differential expression analysis. Raw p-values are in the "pvalue" column and Benjamini-Hochberg adju…
gene_id	baseMean	log2FoldChange	lfcSE	stat	pvalue	padj	gene_name
BambuGene100716	24.24	1.55699	1.21712	1.27925	0.20081	0.700046	BambuGene100716
BambuGene102447	40.7299	0.173415	0.751229	0.230842	0.817437	0.966529	BambuGene102447
BambuGene10287	116.409	-0.00548807	0.680137	-0.00806907	0.993562	0.999016	BambuGene10287
BambuGene102917	22.2253	1.28232	1.05157	1.21944	0.222678	0.721293	BambuGene102917
BambuGene103241	18.4621	-1.07103	0.883366	-1.21245	0.225341	0.723442	BambuGene103241
BambuGene103378	23.4547	-0.812955	1.46382	-0.555365	0.578645	0.899837	BambuGene103378
BambuGene103608	12.5067	-0.274434	1.53407	-0.178893	0.858022	0.973795	BambuGene103608
BambuGene106497	119.523	-1.53761	0.858907	-1.7902	0.0734223	0.505991	BambuGene106497
BambuGene106871	43.7894	2.2112	0.705023	3.13636	0.00171061	0.0922293	BambuGene106871
BambuGene107229	47.5479	-0.600345	1.38404	-0.433763	0.66446	0.923486	BambuGene107229
BambuGene107484	30.631	-1.57391	0.741372	-2.12298	0.0337558	0.362675	BambuGene107484
BambuGene10792	41.0072	0.590332	1.17983	0.500353	0.616826	0.910571	BambuGene10792
BambuGene111453	25.4103	0.194236	0.64713	0.300149	0.764063	0.953918	BambuGene111453
BambuGene113652	34.0037	-2.00737	1.08494	-1.85021	0.0642831	0.478814	BambuGene113652
BambuGene114424	12.0705	0.901459	2.17517	0.414432	0.678557	0.928317	BambuGene114424
BambuGene114850	93.2813	-0.313364	0.468582	-0.668749	0.503655	0.876043	BambuGene114850
BambuGene115571	32.4928	0.029198	0.63505	0.0459775	0.963328	0.993847	BambuGene115571
BambuGene115874	53.0713	-2.56145	2.31315	-1.10734	0.268146	0.755843	BambuGene115874
BambuGene116443	41.5748	-0.217814	0.399722	-0.544914	0.585812	0.902507	BambuGene116443
BambuGene116776	24.0784	-0.292793	0.606075	-0.483097	0.629027	0.914031	BambuGene116776
BambuGene117881	777.737	0.737172	1.05437	0.699158	0.484453	0.86759	BambuGene117881
BambuGene11796	78.8538	1.47441	0.536912	2.74609	0.00603095	0.17445	BambuGene11796
BambuGene119850	53.6207	0.545544	0.712438	0.765742	0.44383	0.849758	BambuGene119850
BambuGene120011	63.974	0.938404	1.22549	0.76574	0.443831	0.849758	BambuGene120011
BambuGene120115	87.3883	-0.198077	1.15225	-0.171905	0.863512	0.97491	BambuGene120115
BambuGene120744	58.3694	0.658921	0.988093	0.666861	0.504861	0.876248	BambuGene120744
BambuGene120830	64.9215	1.33916	0.510283	2.62434	0.00868168	0.212189	BambuGene120830
BambuGene121451	141.203	0.180879	0.624969	0.28942	0.77226	0.955888	BambuGene121451
BambuGene122524	30.8739	-0.00158774	1.22016	-0.00130125	0.998962	0.999665	BambuGene122524
BambuGene124708	30.2409	1.94717	0.519359	3.74919	0.000177407	0.0255762	BambuGene124708
BambuGene12506	26.7916	2.86067	1.67652	1.70631	0.0879499	0.540498	BambuGene12506
BambuGene125239	45.9896	1.35626	0.819371	1.65524	0.0978751	0.559648	BambuGene125239
BambuGene126132	15.1684	-0.426119	0.829605	-0.513641	0.607503	0.908339	BambuGene126132
BambuGene126593	85.5981	-0.405198	0.509222	-0.79572	0.426195	0.843054	BambuGene126593
BambuGene127821	38.2461	-0.260616	0.629091	-0.414273	0.678674	0.928317	BambuGene127821
BambuGene130476	43.1946	2.75892	0.701484	3.93298	8.39e-05	0.0163646	BambuGene130476
BambuGene13075	31.4035	0.869388	1.49829	0.580255	0.561742	0.894284	BambuGene13075
BambuGene131687	24.7628	-0.684818	0.845887	-0.809585	0.418178	0.838386	BambuGene131687
BambuGene132450	34.5193	0.36276	0.764875	0.474273	0.635305	0.916518	BambuGene132450
BambuGene132595	36.5085	0.558698	0.761552	0.733631	0.463174	0.858061	BambuGene132595
BambuGene13311	25.4859	-1.1619	0.97932	-1.18644	0.23545	0.730663	BambuGene13311
BambuGene133485	16.7664	-0.238207	0.671746	-0.354609	0.722883	0.942523	BambuGene133485
BambuGene134206	67.7215	0.289288	0.582042	0.497023	0.619173	0.910793	BambuGene134206
BambuGene134910	43.1399	0.0807241	0.814072	0.0991609	0.921011	0.984976	BambuGene134910
BambuGene135184	31.538	0.681034	0.736149	0.92513	0.354898	0.810508	BambuGene135184
BambuGene135987	37.9345	-0.0993902	1.45421	-0.0683467	0.94551	0.99123	BambuGene135987
BambuGene135992	74.3698	1.65826	2.46091	0.673841	0.500412	0.875224	BambuGene135992
BambuGene137219	34.1611	1.2672	0.468738	2.70343	0.00686279	0.187548	BambuGene137219
BambuGene137717	14.0611	0.332811	0.809528	0.411117	0.680987	0.929096	BambuGene137717
BambuGene139208	23.7757	0.265797	1.19674	0.2221	0.824236	0.967668	BambuGene139208
BambuGene139240	38.6361	1.47502	0.818823	1.80139	0.071642	0.501343	BambuGene139240
BambuGene140434	35.1153	-1.28959	0.575521	-2.24074	0.0250429	0.32281	BambuGene140434
BambuGene143951	33.0946	0.613062	1.0422	0.588238	0.556372	0.892379	BambuGene143951
BambuGene144037	13.4245	-0.440076	1.21801	-0.361308	0.717869	0.941015	BambuGene144037
BambuGene144940	29.3699	2.16227	0.487433	4.43604	9.16e-06	0.00350569	BambuGene144940
BambuGene144943	47.6968	1.73594	0.819916	2.11722	0.0342414	0.36449	BambuGene144943
BambuGene144978	19.1067	0.572925	1.19566	0.47917	0.631818	0.915462	BambuGene144978
BambuGene145154	18.9728	0.434751	0.981772	0.442823	0.657893	0.921999	BambuGene145154
BambuGene145801	57.9245	1.11083	1.01919	1.08992	0.275748	0.761312	BambuGene145801
BambuGene146531	17.8323	-1.26671	1.55176	-0.816306	0.414325	0.836375	BambuGene146531
BambuGene147032	70.7413	1.3585	0.610174	2.22641	0.0259865	0.327647	BambuGene147032
BambuGene147078	57.1141	0.528411	1.02403	0.51601	0.605847	0.908041	BambuGene147078
BambuGene147849	19.8526	1.27346	0.7117	1.78932	0.0735636	0.505991	BambuGene147849
BambuGene14810	20.4212	1.16772	0.811274	1.43937	0.150047	0.643359	BambuGene14810
BambuGene149439	90.8563	0.338144	0.46524	0.726817	0.467338	0.859898	BambuGene149439
BambuGene149493	53.3342	1.28481	1.34762	0.953393	0.340391	0.802166	BambuGene149493
BambuGene149646	201.024	0.488234	0.595134	0.820377	0.412001	0.834809	BambuGene149646
BambuGene150734	61.4835	0.951985	0.583354	1.63192	0.102697	0.566599	BambuGene150734
BambuGene15152	33.1461	1.09577	1.10095	0.995301	0.31959	0.790012	BambuGene15152
BambuGene152268	30.7671	0.603717	1.1279	0.535256	0.592473	0.905041	BambuGene152268
BambuGene15264	80.7722	1.76516	1.45095	1.21655	0.223776	0.721733	BambuGene15264
BambuGene153480	333.147	0.0271883	0.455656	0.0596684	0.95242	0.992261	BambuGene153480
BambuGene15400	41.788	0.842277	0.407524	2.06682	0.0387515	0.382286	BambuGene15400
BambuGene154124	71.1234	0.0087144	0.736529	0.0118317	0.99056	0.998494	BambuGene154124
BambuGene154689	27.907	1.13267	0.421338	2.68827	0.00718223	0.192057	BambuGene154689
BambuGene155001	44.09	-1.25394	0.562015	-2.23115	0.0256712	0.325109	BambuGene155001
BambuGene155012	49.4193	1.20933	0.870673	1.38896	0.164844	0.664592	BambuGene155012
BambuGene155036	26.5903	0.368658	1.07753	0.342133	0.73225	0.945368	BambuGene155036
BambuGene155318	24.7358	1.03334	1.01749	1.01559	0.309826	0.782716	BambuGene155318
BambuGene155595	26.597	-0.00834154	1.20738	-0.00690879	0.994488	0.999137	BambuGene155595
BambuGene155644	70.9034	0.839789	0.941598	0.891876	0.372459	0.81816	BambuGene155644
BambuGene155793	25.5763	0.102043	0.465906	0.219021	0.826633	0.968163	BambuGene155793
BambuGene156216	111.806	-0.44784	0.561404	-0.797714			BambuGene156216
BambuGene156516	199.301	3.65762	0.905895	4.03758	5.4e-05	0.012791	BambuGene156516
BambuGene156890	43.7137	0.884628	1.44576	0.611877	0.540619	0.88825	BambuGene156890
BambuGene157370	83.321	1.38433	0.511818	2.70473	0.00683599	0.187331	BambuGene157370
BambuGene157422	73.2856	1.07416	1.29726	0.828022	0.407658	0.833517	BambuGene157422
BambuGene15769	26.0345	-0.918942	0.650141	-1.41345	0.157523	0.657681	BambuGene15769
BambuGene157814	101.607	-0.504767	0.618492	-0.816125	0.414429	0.836375	BambuGene157814
BambuGene158175	47.1692	2.48684	0.465396	5.34349	9.12e-08	0.000106701	BambuGene158175
BambuGene158190	33.8928	1.90417	0.727894	2.616	0.00889667	0.214545	BambuGene158190
BambuGene158743	22.1543	0.726893	0.597452	1.21666	0.223735	0.721733	BambuGene158743
BambuGene159296	21.6869	0.629614	0.537656	1.17103	0.241585	0.738844	BambuGene159296
BambuGene15965	21.1581	-0.179673	0.70029	-0.256569	0.797511	0.961944	BambuGene15965
BambuGene160015	17.5148	2.46517	1.07638	2.29024	0.0220075	0.309947	BambuGene160015
BambuGene1602	30.5263	0.992716	1.98086	0.501154	0.616263	0.910279	BambuGene1602
BambuGene160465	30.4732	1.49006	0.898928	1.65759	0.0973999	0.558918	BambuGene160465
BambuGene16142	50.1275	-0.271815	0.858698	-0.316544	0.75159	0.951407	BambuGene16142
BambuGene161591	49.6341	0.237391	1.54427	0.153724	0.877827	0.977653	BambuGene161591
BambuGene162451	27.063	0.635691	1.04577	0.60787	0.543273	0.88894	BambuGene162451
BambuGene164390	45.9923	1.9209	1.48731	1.29153	0.196521	0.697208	BambuGene164390
BambuGene164539	55.2593	1.93444	0.967423	1.99958	0.0455454	0.41225	BambuGene164539
BambuGene164590	119.941	0.360926	0.644266	0.560213	0.575334	0.898381	BambuGene164590
BambuGene164665	29.6917	0.992655	0.760729	1.30487	0.191936	0.69384	BambuGene164665
BambuGene165805	45.3565	0.856113	0.832522	1.02834	0.303792	0.779113	BambuGene165805
BambuGene167578	22.6163	1.65038	0.562264	2.93524	0.00333285	0.130526	BambuGene167578
BambuGene167733	41.5721	-0.389923	0.71147	-0.548053	0.583655	0.901332	BambuGene167733
BambuGene168039	31.851	0.719982	0.525032	1.37131	0.170278	0.670332	BambuGene168039
BambuGene168206	12.4838	-0.233237	1.20062	-0.194264	0.845969	0.970765	BambuGene168206
BambuGene168937	16.1538	0.340773	0.811484	0.419938	0.674531	0.927394	BambuGene168937
BambuGene169174	38.5729	-0.652049	1.07666	-0.60562	0.544767	0.889	BambuGene169174
BambuGene16928	32.6937	-1.70706	0.671163	-2.54344	0.0109766	0.233062	BambuGene16928
BambuGene170054	21.848	0.426403	0.567864	0.750889	0.452719	0.854125	BambuGene170054
BambuGene170299	22.8811	-0.910554	1.77942	-0.511713	0.608852	0.908339	BambuGene170299
BambuGene173543	107.744	1.03371	0.808349	1.27879	0.200971	0.700046	BambuGene173543
BambuGene173939	25.0411	-0.400989	1.01905	-0.393492	0.693956	0.93418	BambuGene173939
BambuGene174003	146.965	1.01515	0.534874	1.89792	0.0577065	0.457764	BambuGene174003
BambuGene174078	40.9419	1.14507	0.677552	1.69001	0.0910262	0.546496	BambuGene174078
BambuGene17443	68.6335	-0.135013	0.986935	-0.1368	0.891189	0.98007	BambuGene17443
BambuGene174498	32.345	0.653306	1.42026	0.459991	0.645523	0.918386	BambuGene174498
BambuGene174687	28.8814	0.0758338	1.05067	0.0721764	0.942462	0.990773	BambuGene174687
BambuGene176242	17.1807	-0.0261256	0.924282	-0.0282658	0.97745	0.996534	BambuGene176242
BambuGene177078	37.7485	-0.777556	0.479521	-1.62153	0.104904	0.571987	BambuGene177078
BambuGene180313	41.7322	0.122127	0.787242	0.155133	0.876717	0.977484	BambuGene180313
BambuGene181419	69.8956	0.506884	0.956177	0.530115	0.596032	0.906358	BambuGene181419
BambuGene181614	56.8301	1.99785	0.646953	3.0881	0.00201444	0.100193	BambuGene181614
BambuGene181987	30.0295	1.62215	0.841061	1.92869	0.053769	0.442869	BambuGene181987
BambuGene183082	85.0034	1.52326	0.58349	2.61061	0.00903808	0.216319	BambuGene183082
BambuGene186360	38.3937	1.58756	1.03631	1.53193	0.12554	0.607062	BambuGene186360
BambuGene186435	47.131	1.41888	1.41189	1.00495	0.31492	0.7866	BambuGene186435
BambuGene186800	82.7815	0.426644	0.864247	0.493659	0.621547	0.911219	BambuGene186800
BambuGene187172	168.754	0.662976	0.49397	1.34214	0.179551	0.680543	BambuGene187172
BambuGene189578	164.903	2.45038	2.19337	1.11718			BambuGene189578
BambuGene190118	75.4417	2.15051	0.736388	2.92034	0.00349647	0.133994	BambuGene190118
BambuGene191489	38.4614	0.514597	1.28879	0.399286	0.689683	0.93245	BambuGene191489
BambuGene191577	31.5082	3.1015	1.33323	2.32631	0.020002	0.300586	BambuGene191577
BambuGene191647	80.1589	1.35442	1.4077	0.962156	0.335971	0.7982	BambuGene191647
BambuGene192135	79.4992	-1.17622	1.52279	-0.772416	0.439868	0.847941	BambuGene192135
BambuGene193415	23.4498	1.08993	1.06641	1.02205	0.306757	0.780783	BambuGene193415
BambuGene193658	60.1643	-0.395345	0.404998	-0.976166	0.328982	0.795274	BambuGene193658
BambuGene193862	32.0973	1.69282	0.821927	2.05957	0.0394394	0.385766	BambuGene193862
BambuGene194021	25.3326	0.247337	1.19768	0.206514	0.83639	0.969641	BambuGene194021
BambuGene194137	112.536	0.766422	0.48598	1.57706	0.114781	0.589858	BambuGene194137
BambuGene194173	1091.09	1.50474	0.689012	2.18392	0.0289683	0.338617	BambuGene194173
BambuGene194183	32.6247	1.26769	0.734657	1.72555	0.0844279	0.531081	BambuGene194183
BambuGene194216	44.8949	2.67846	1.02379	2.61623	0.00889078	0.214545	BambuGene194216
BambuGene194224	20.9833	-1.19837	0.958176	-1.25067	0.211053	0.709092	BambuGene194224
BambuGene194257	15.9195	0.149289	0.846296	0.176403	0.859977	0.97422	BambuGene194257
BambuGene194364	45.9756	1.67594	0.502858	3.33283	0.000859664	0.0660348	BambuGene194364
BambuGene194755	28.1667	1.48985	0.478484	3.11368	0.00184768	0.0966722	BambuGene194755
BambuGene19554	324.528	1.05455	0.479399	2.19974	0.0278257	0.334813	BambuGene19554
BambuGene196481	14.7799	1.25857	1.2347	1.01934	0.308043	0.781898	BambuGene196481
BambuGene197977	33.897	1.40189	0.497767	2.81635	0.00485725	0.158739	BambuGene197977
BambuGene198677	24.2605	1.29052	1.11369	1.15879	0.246543	0.743384	BambuGene198677
BambuGene198731	26.9229	2.09517	0.654201	3.20265	0.00136172	0.0813554	BambuGene198731
BambuGene199295	34.0036	1.22381	0.599778	2.04044	0.0413067	0.39539	BambuGene199295
BambuGene199722	17.7225	-2.07314	0.79679	-2.60186	0.00927189	0.217529	BambuGene199722
BambuGene199892	21.1239	0.621845	1.1967	0.519632	0.60332	0.907654	BambuGene199892
BambuGene200238	17.3407	0.73788	1.10088	0.670262	0.502691	0.875856	BambuGene200238
BambuGene200271	263.047	1.33902	0.570843	2.34568	0.0189922	0.294527	BambuGene200271
BambuGene200574	91.2167	0.498479	0.771589	0.646042	0.518252	0.881389	BambuGene200574
BambuGene200577	90.7262	1.83048	1.26152	1.45102			BambuGene200577
BambuGene200626	86.7488	1.75562	1.14384	1.53486	0.124819	0.606058	BambuGene200626
BambuGene201029	150.968	-0.157602	0.394608	-0.399389	0.689607	0.93245	BambuGene201029
BambuGene201087	19.5157	1.23897	1.28321	0.965523	0.334283	0.7982	BambuGene201087
BambuGene201929	39.9202	0.844456	0.609488	1.38552	0.165894	0.665488	BambuGene201929
BambuGene202116	130.352	1.69628	0.6171	2.7488	0.00598142	0.173977	BambuGene202116
BambuGene202572	26.0959	0.891584	0.837137	1.06504	0.286858	0.768715	BambuGene202572
BambuGene202868	49.1087	0.188703	0.833171	0.226487	0.820822	0.966687	BambuGene202868
BambuGene203415	36.3848	-0.92125	1.74412	-0.528203	0.597358	0.906358	BambuGene203415
BambuGene203728	24.0215	0.672924	1.17369	0.57334	0.566415	0.896011	BambuGene203728
BambuGene203921	53.2117	0.553915	0.889612	0.622648	0.533516	0.885928	BambuGene203921
BambuGene204758	57.1776	0.111533	1.16024	0.0961296	0.923418	0.985643	BambuGene204758
BambuGene204767	43.3644	0.505162	1.4421	0.350297	0.726116	0.94335	BambuGene204767
BambuGene206041	43.2408	0.414702	0.583536	0.710671	0.477288	0.86442	BambuGene206041
BambuGene206114	45.206	1.32231	1.39908	0.94513	0.344593	0.804641	BambuGene206114
BambuGene206407	43.6691	-0.132457	1.60735	-0.0824074	0.934323	0.987872	BambuGene206407
BambuGene207170	35.5718	-0.456145	0.996297	-0.45784	0.647067	0.918923	BambuGene207170
BambuGene207850	23.634	0.803918	0.911327	0.88214	0.377701	0.821602	BambuGene207850
BambuGene208070	34.9717	2.44877	0.807475	3.03263	0.00242432	0.109369	BambuGene208070
BambuGene208278	29.1163	1.64508	0.531789	3.09348	0.00197825	0.0995455	BambuGene208278
BambuGene208548	27.2665	1.10217	1.41321	0.779903	0.435448	0.84705	BambuGene208548
BambuGene208977	55.3893	2.94968	1.48414	1.98747	0.0468708	0.416664	BambuGene208977
BambuGene210016	57.7746	0.445133	0.721437	0.617009	0.537229	0.886828	BambuGene210016
BambuGene21004	107.93	0.0174196	0.823478	0.0211537	0.983123	0.997402	BambuGene21004
BambuGene210386	30.2464	0.82959	2.85252	0.290827	0.771184	0.955888	BambuGene210386
BambuGene210649	28.316	0.0895838	0.693565	0.129164	0.897228	0.981066	BambuGene210649
BambuGene211323	23.5971	-0.974329	0.781372	-1.24695	0.212417	0.710378	BambuGene211323
BambuGene212091	35.7821	-0.300008	0.686429	-0.437056	0.662071	0.922848	BambuGene212091
BambuGene212351	15.6199	-0.421943	1.09471	-0.385439	0.699913	0.935857	BambuGene212351
BambuGene213377	22.8177	0.641685	1.05282	0.609493	0.542198	0.888822	BambuGene213377
BambuGene213674	29.0058	-0.0878214	0.530721	-0.165476	0.86857	0.976686	BambuGene213674
BambuGene213729	28.0414	1.45882	0.591998	2.46424	0.0137306	0.257222	BambuGene213729
BambuGene213757	27.5144	0.0134948	0.450101	0.0299816	0.976082	0.995891	BambuGene213757
BambuGene213963	24.0072	1.20543	1.24026	0.971916	0.331092	0.796599	BambuGene213963
BambuGene215925	118.469	-1.12407	0.912812	-1.23143	0.218161	0.71646	BambuGene215925
BambuGene216160	45.0193	0.11673	1.31259	0.0889311	0.929137	0.986533	BambuGene216160
BambuGene216572	30.8411	0.815758	0.598244	1.36359	0.172697	0.673455	BambuGene216572
BambuGene216989	24.0959	2.23816	1.03521	2.16204	0.0306153	0.34885	BambuGene216989
BambuGene217162	83.5636	1.07053	0.560235	1.91087	0.0560219	0.451969	BambuGene217162
BambuGene217196	32.4733	0.887638	1.69929	0.522359	0.60142	0.907552	BambuGene217196
BambuGene217738	20.8493	-0.70051	1.32863	-0.527243	0.598025	0.906422	BambuGene217738
BambuGene217918	32.7734	0.677068	0.771693	0.87738	0.38028	0.822877	BambuGene217918
BambuGene219462	50.6636	1.29713	0.549235	2.3617	0.0181915	0.291156	BambuGene219462
BambuGene219951	202.384	0.216616	0.766516	0.282598	0.777485	0.956733	BambuGene219951
BambuGene220191	43.9812	1.0349	1.2616	0.820306	0.412042	0.834809	BambuGene220191
BambuGene220460	44.9657	1.31597	0.732217	1.79724	0.0722974	0.503433	BambuGene220460
BambuGene220602	164.554	1.33768	0.749169	1.78555	0.0741716	0.506671	BambuGene220602
BambuGene221536	25.003	2.65434	1.49787	1.77208	0.0763816	0.514251	BambuGene221536
BambuGene221812	22.9217	1.93165	1.43859	1.34273	0.179359	0.680385	BambuGene221812
BambuGene222281	155.805	-1.2554	1.87732	-0.66872	0.503674	0.876043	BambuGene222281
BambuGene223118	86.3839	0.198357	0.776049	0.255599	0.798261	0.962276	BambuGene223118
BambuGene224011	54.5965	1.29821	0.638338	2.03373	0.0419784	0.396991	BambuGene224011
BambuGene224135	17.9534	0.00168998	1.2046	0.00140293	0.998881	0.999665	BambuGene224135
BambuGene224436	27.4395	1.16352	1.31786	0.882888	0.377297	0.821171	BambuGene224436
BambuGene224803	41.4335	-1.34021	0.924497	-1.44967	0.147151	0.640886	BambuGene224803
BambuGene225318	30.7434	1.50446	1.17958	1.27542	0.20216	0.700816	BambuGene225318
BambuGene225742	31.392	1.44104	0.932145	1.54594	0.122119	0.600152	BambuGene225742
BambuGene225947	84.3904	0.769792	1.19388	0.644783	0.519068	0.881507	BambuGene225947
BambuGene22640	26.4234	-0.829939	1.17312	-0.707465	0.479278	0.865123	BambuGene22640
BambuGene226417	87.48	1.07634	0.445028	2.41858	0.015581	0.269589	BambuGene226417
BambuGene227021	62.3344	0.818494	0.446773	1.83201	0.0669495	0.486567	BambuGene227021
BambuGene227545	42.6205	0.430303	0.913408	0.471096	0.637572	0.91697	BambuGene227545
BambuGene227917	45.2652	1.40402	0.548795	2.55836	0.0105166	0.228415	BambuGene227917
BambuGene22865	32.8935	1.64073	1.14666	1.43088	0.152464	0.647858	BambuGene22865
BambuGene229173	16.1804	-0.616222	1.47656	-0.417336	0.676433	0.927776	BambuGene229173
BambuGene230009	14.157	0.334197	1.49938	0.22289	0.823621	0.967668	BambuGene230009
BambuGene23011	100.988	2.59898	0.792358	3.28006	0.00103786	0.0741156	BambuGene23011
BambuGene230531	52.9846	-0.260562	0.607715	-0.428757	0.6681	0.924522	BambuGene230531
BambuGene230595	24.3737	0.162948	1.13886	0.143079	0.886227	0.978728	BambuGene230595
BambuGene231747	42.586	1.45247	0.906521	1.60224	0.109102	0.577507	BambuGene231747
BambuGene231909	22.3812	1.04475	1.29564	0.806356	0.420037	0.8386	BambuGene231909
BambuGene231975	96.3528	2.13644	1.22921	1.73806	0.0822001	0.525204	BambuGene231975
BambuGene232232	79.1677	0.828037	0.868648	0.953248	0.340464	0.802166	BambuGene232232
BambuGene232457	15.9621	0.811855	1.11098	0.730756	0.464928	0.85883	BambuGene232457
BambuGene232632	18.1439	-0.009754	0.996873	-0.0097846	0.992193	0.998618	BambuGene232632
BambuGene232960	33.3571	-0.608312	0.819459	-0.742333	0.457885	0.856088	BambuGene232960
BambuGene233314	19.5048	0.452433	1.07504	0.420853	0.673863	0.92708	BambuGene233314
BambuGene233334	60.8971	0.919647	1.53667	0.598467	0.549529	0.890437	BambuGene233334
BambuGene233354	57.5834	2.22453	0.829361	2.68222	0.00731362	0.194006	BambuGene233354
BambuGene233504	39.4127	-0.40831	1.04699	-0.389983	0.696549	0.934951	BambuGene233504
BambuGene233655	25.8717	0.906979	1.04281	0.869748	0.384438	0.82605	BambuGene233655
BambuGene23462	16.218	-0.105598	0.768465	-0.137414	0.890704	0.98007	BambuGene23462
BambuGene234860	39.4073	2.33174	1.32089	1.76528	0.0775161	0.517947	BambuGene234860
BambuGene235249	50.5302	0.946697	1.17239	0.807492	0.419383	0.838386	BambuGene235249
BambuGene236335	38.9775	2.27053	0.76673	2.96132	0.00306324	0.124625	BambuGene236335
BambuGene236506	45.9135	1.37833	1.01058	1.3639	0.172599	0.673455	BambuGene236506
BambuGene236881	171.527	2.62642	1.38189	1.9006	0.0573548	0.45643	BambuGene236881
BambuGene237264	234.64	0.784801	0.842076	0.931984	0.351345	0.808604	BambuGene237264
BambuGene237954	74.3567	-1.49575	2.45573	-0.609085	0.542468	0.888849	BambuGene237954
BambuGene23876	18.6362	-0.450843	1.45844	-0.309127	0.757225	0.952355	BambuGene23876
BambuGene238827	57.3946	1.13204	0.70208	1.61241	0.106873	0.574346	BambuGene238827
BambuGene240342	33.0214	2.48806	0.796828	3.12245	0.00179351	0.0948987	BambuGene240342
BambuGene240605	28.9884	1.60962	0.839416	1.91754	0.0551688	0.448404	BambuGene240605
BambuGene24110	16.9554	0.0146121	1.05315	0.0138747	0.98893	0.998308	BambuGene24110
BambuGene241296	105.314	-0.0963238	0.882173	-0.109189	0.913052	0.982876	BambuGene241296
BambuGene24133	9.07796	-1.34853	2.21947	-0.607589	0.54346	0.88894	BambuGene24133
BambuGene241666	16.9881	0.525621	1.18295	0.444331	0.656803	0.921999	BambuGene241666
BambuGene242856	30.7848	-0.426874	0.579394	-0.73676	0.461268	0.857337	BambuGene242856
BambuGene24378	23.1173	1.19274	1.30438	0.914407	0.360503	0.813127	BambuGene24378
BambuGene245218	30.4487	0.0622356	0.915121	0.0680081	0.945779	0.99123	BambuGene245218
BambuGene245404	50.8729	-1.8746	1.10934	-1.68984	0.091059	0.546496	BambuGene245404
BambuGene246000	349.352	0.214391	0.41819	0.512663	0.608187	0.908339	BambuGene246000
BambuGene246090	25.3207	-0.339659	0.518137	-0.655538	0.512121	0.87909	BambuGene246090
BambuGene24639	84.0411	0.58763	0.463383	1.26813	0.204751	0.703697	BambuGene24639
BambuGene247380	58.8887	0.037184	1.30064	0.028589	0.977192	0.996488	BambuGene247380
BambuGene247853	25.011	0.413938	0.788587	0.524911	0.599645	0.907552	BambuGene247853
BambuGene248611	15.7777	-0.605266	0.814633	-0.742993	0.457486	0.856088	BambuGene248611
BambuGene24880	56.6758	0.463563	1.52563	0.30385	0.761243	0.953173	BambuGene24880
BambuGene248846	24.3741	0.100649	0.492021	0.204563	0.837914	0.969642	BambuGene248846
BambuGene25034	30.3666	0.298863	1.1621	0.257175	0.797044	0.961944	BambuGene25034
BambuGene250663	66.5386	0.534251	0.681511	0.783922	0.433086	0.845641	BambuGene250663
BambuGene251026	23.961	-1.3821	1.84002	-0.751132	0.452573	0.854125	BambuGene251026
BambuGene251318	112.929	0.652259	1.93248	0.337524	0.735722	0.947018	BambuGene251318
BambuGene25223	49.946	3.19525	0.812251	3.93383	8.36e-05	0.0163646	BambuGene25223
BambuGene252603	45.3572	-1.51435	1.09888	-1.37808	0.168179	0.668844	BambuGene252603
BambuGene252613	17.8508	-2.70101	1.50629	-1.79315	0.0729482	0.503925	BambuGene252613
BambuGene252685	26.1397	0.441244	1.27623	0.34574	0.729538	0.944625	BambuGene252685
BambuGene252862	115.594	0.448626	1.13435	0.395492	0.692479	0.933402	BambuGene252862
BambuGene253088	32.4111	-0.425153	1.36911	-0.310533	0.756155	0.952185	BambuGene253088
BambuGene253441	46.1282	1.57523	0.529665	2.97401	0.00293939	0.122086	BambuGene253441
BambuGene253490	35.5932	0.999488	0.63274	1.57962	0.114194	0.588402	BambuGene253490
BambuGene253826	438.86	1.18095	0.567993	2.07916	0.0376026	0.37783	BambuGene253826
BambuGene254539	147.73	2.72107	0.844681	3.22141	0.0012756	0.080057	BambuGene254539
BambuGene255580	49.4531	1.15722	1.00705	1.14912	0.250508	0.746674	BambuGene255580
BambuGene255619	42.9948	1.39681	0.564871	2.47279	0.0134064	0.254953	BambuGene255619
BambuGene256134	28.8416	1.32441	1.77732	0.745172	0.456168	0.855819	BambuGene256134
BambuGene25638	20.2985	-1.93934	1.59851	-1.21322	0.225047	0.72312	BambuGene25638
BambuGene256852	40.9993	1.00018	0.510002	1.96113	0.0498644	0.427537	BambuGene256852
BambuGene257632	18.534	-0.0660971	1.65035	-0.0400505	0.968053	0.994038	BambuGene257632
BambuGene257638	58.2357	3.79583	2.81032	1.35067	0.1768	0.676559	BambuGene257638
BambuGene258342	32.357	3.36188	2.72454	1.23392	0.217231	0.715479	BambuGene258342
BambuGene258488	25.0317	-0.786333	1.02782	-0.765048	0.444243	0.850074	BambuGene258488
BambuGene258790	35.728	-0.128383	0.874219	-0.146855	0.883246	0.978667	BambuGene258790
BambuGene258998	74.5141	0.349576	1.54615	0.226095	0.821128	0.966762	BambuGene258998
BambuGene260520	56.493	1.23781	1.30518	0.948381	0.342935	0.803722	BambuGene260520
BambuGene26174	59.1668	0.148674	1.33523	0.111348	0.911341	0.982778	BambuGene26174
BambuGene262759	121.746	1.35373	0.538325	2.5147	0.0119133	0.241517	BambuGene262759
BambuGene263404	32.3586	2.49413	1.10112	2.26509	0.023507	0.313663	BambuGene263404
BambuGene26363	19.7643	0.691652	1.1474	0.602801	0.546641	0.88955	BambuGene26363
BambuGene263634	19.9284	1.57831	1.22853	1.28472	0.198891	0.698365	BambuGene263634
BambuGene263642	44.4983	1.95301	1.73066	1.12847	0.259119	0.751101	BambuGene263642
BambuGene264410	150.188	2.54043	1.2531	2.02731	0.0426307	0.399843	BambuGene264410
BambuGene26471	98.002	1.18255	0.505079	2.34132	0.0192157	0.296125	BambuGene26471
BambuGene26475	67.0592	0.636539	0.881022	0.722501	0.469986	0.861175	BambuGene26475
BambuGene264936	51.4717	0.410314	0.39531	1.03796	0.299291	0.775722	BambuGene264936
BambuGene265742	56.5257	1.73005	0.617753	2.80055	0.00510161	0.162394	BambuGene265742
BambuGene266133	17.0086	-3.50254	1.60379	-2.18392	0.0289684	0.338617	BambuGene266133
BambuGene266281	51.6968	1.78763	0.462037	3.86902	0.000109274	0.0198893	BambuGene266281
BambuGene266602	38.8447	1.26099	0.492539	2.56018	0.0104618	0.228415	BambuGene266602
BambuGene266669	63.2402	0.727528	0.482069	1.50918	0.131253	0.618933	BambuGene266669
BambuGene266730	57.6674	-1.34078	0.841153	-1.59398	0.110941	0.580317	BambuGene266730
BambuGene267320	27.0048	1.55571	0.736744	2.1116	0.0347205	0.366854	BambuGene267320
BambuGene269152	65.9681	-0.404692	0.575602	-0.703076	0.482009	0.866971	BambuGene269152
BambuGene269555	45.6986	1.33871	0.695575	1.92461	0.0542784	0.444756	BambuGene269555
BambuGene270712	238.42	0.243505	0.377558	0.644946	0.518962	0.881507	BambuGene270712
BambuGene270961	19.4133	1.42198	0.7526	1.88943	0.0588343	0.462205	BambuGene270961
BambuGene271144	46.508	1.45879	0.811272	1.79815	0.0721527	0.503433	BambuGene271144
BambuGene271420	46.136	1.53006	0.664918	2.30112	0.0213847	0.305858	BambuGene271420
BambuGene271908	22.3063	4.28809	1.28554	3.33562	0.000851086	0.0658846	BambuGene271908
BambuGene272390	62.6999	1.62016	0.679245	2.38523	0.0170683	0.282978	BambuGene272390
BambuGene272646	63.7524	1.76159	0.439772	4.00569	6.18e-05	0.0140616	BambuGene272646
BambuGene273988	87.3475	0.145734	1.17185	0.124363	0.901028	0.981384	BambuGene273988
BambuGene275059	63.3206	1.66916	1.11791	1.4931	0.13541	0.625779	BambuGene275059
BambuGene275752	24.8843	-0.289723	0.914968	-0.316648	0.751511	0.951407	BambuGene275752
BambuGene27649	32.3613	1.53064	0.645244	2.3722	0.0176827	0.287521	BambuGene27649
BambuGene276752	40.9431	-0.33301	1.07379	-0.310126	0.756465	0.952185	BambuGene276752
BambuGene277030	51.0815	-0.982965	0.861412	-1.14111			BambuGene277030
BambuGene277231	26.9162	2.34544	0.956151	2.453	0.0141671	0.259909	BambuGene277231
BambuGene277321	14.0833	-1.44071	1.36172	-1.05801	0.290051	0.77075	BambuGene277321
BambuGene277379	13.1228	0.444984	0.837193	0.531519	0.595059	0.906358	BambuGene277379
BambuGene277664	24.3804	0.411607	0.917286	0.448722	0.653632	0.920769	BambuGene277664
BambuGene27830	21.1325	0.0188508	1.19512	0.0157732	0.987415	0.997916	BambuGene27830
BambuGene278521	22.6943	-0.262041	2.57174	-0.101893	0.918842	0.984562	BambuGene278521
BambuGene279499	30.1326	1.24664	1.14274	1.09093	0.275305	0.761166	BambuGene279499
BambuGene279558	19.9762	0.669112	1.06219	0.629937	0.528736	0.884248	BambuGene279558
BambuGene280370	425.369	-0.0183384	0.528011	-0.0347311	0.972294	0.994917	BambuGene280370
BambuGene281392	24.7303	0.337814	0.770302	0.438547	0.660989	0.922294	BambuGene281392
BambuGene281806	45.5045	-0.554757	0.610417	-0.908817	0.363447	0.813839	BambuGene281806
BambuGene283055	21.9884	-0.399457	0.732059	-0.545662	0.585298	0.902507	BambuGene283055
BambuGene284651	23.9288	0.406292	1.07895	0.376564	0.706498	0.93778	BambuGene284651
BambuGene285108	47.4895	0.00681795	0.483099	0.0141129	0.98874	0.998274	BambuGene285108
BambuGene286219	395.371	-0.0607213	0.501956	-0.120969	0.903715	0.98139	BambuGene286219
BambuGene286433	27.7036	1.01315	0.807251	1.25507	0.209454	0.707723	BambuGene286433
BambuGene288979	29.2771	1.56694	1.92106	0.815661	0.414694	0.836663	BambuGene288979
BambuGene289490	31.7477	0.893918	0.464083	1.9262	0.0540793	0.443688	BambuGene289490
BambuGene289697	18.6032	0.626368	0.966778	0.647892	0.517055	0.880835	BambuGene289697
BambuGene289720	19.1985	-1.49454	1.38968	-1.07546	0.282168	0.76455	BambuGene289720
BambuGene289811	912.254	1.35521	0.612449	2.21277	0.0269134	0.331343	BambuGene289811
BambuGene289828	741.759	0.716249	0.484154	1.47938	0.139038	0.632202	BambuGene289828
BambuGene28990	15.9323	-0.0657713	1.01921	-0.0645319	0.948547	0.991701	BambuGene28990
BambuGene289949	353.964	0.28367	0.794934	0.356847	0.721206	0.942361	BambuGene289949
BambuGene289952	166.433	2.77929	0.851676	3.26332	0.00110117	0.0751927	BambuGene289952
BambuGene290008	75.7352	-0.076408	0.975642	-0.0783156	0.937577	0.989416	BambuGene290008
BambuGene290099	454.213	1.54088	0.731789	2.10563	0.0352365	0.368189	BambuGene290099
BambuGene290247	67.4897	0.544221	0.76989	0.706882	0.47964	0.86528	BambuGene290247
BambuGene29407	30.1091	1.10267	0.510326	2.16072	0.0307174	0.349209	BambuGene29407
BambuGene29436	54.3253	0.866023	0.645107	1.34245	0.17945	0.680385	BambuGene29436
BambuGene30019	19.8253	-0.302702	1.52283	-0.198776	0.842438	0.970208	BambuGene30019
BambuGene3039	147.667	0.212202	0.289361	0.733349	0.463345	0.858231	BambuGene3039
BambuGene30464	87.7696	-0.505717	0.568654	-0.889323	0.37383	0.819284	BambuGene30464
BambuGene30989	44.0728	-0.681662	0.997017	-0.683702	0.494163	0.871335	BambuGene30989
BambuGene31206	24.9764	1.75392	0.633126	2.77025	0.00560125	0.170769	BambuGene31206
BambuGene31253	27.307	0.980911	0.622159	1.57663	0.114882	0.589858	BambuGene31253
BambuGene32676	15.0554	-1.04454	1.42867	-0.731127	0.464702	0.858768	BambuGene32676
BambuGene33379	47.9588	0.840599	0.639174	1.31513	0.188465	0.689567	BambuGene33379
BambuGene33998	229.552	1.25714	0.50522	2.48831	0.0128351	0.249858	BambuGene33998
BambuGene34716	27.4526	0.956423	0.823151	1.1619	0.245275	0.743274	BambuGene34716
BambuGene37127	22.2893	0.618878	0.872356	0.709433	0.478056	0.864644	BambuGene37127
BambuGene38168	36.3	-0.429313	0.889067	-0.482881	0.62918	0.914031	BambuGene38168
BambuGene38536	31.0879	-0.277792	0.958151	-0.289925	0.771874	0.955888	BambuGene38536
BambuGene39829	18.6036	-1.44175	0.906512	-1.59043	0.111737	0.582207	BambuGene39829
BambuGene39920	39.008	0.739961	0.608588	1.21586	0.224037	0.721815	BambuGene39920
BambuGene40170	14.0712	0.0164614	1.62299	0.0101426	0.991907	0.998618	BambuGene40170
BambuGene40202	39.9839	-0.540937	1.45313	-0.372255	0.709703	0.938163	BambuGene40202
BambuGene4029	38.7982	1.23959	2.88889	0.42909	0.667858	0.924501	BambuGene4029
BambuGene40375	54.9957	0.778042	1.01938	0.763247	0.445316	0.850246	BambuGene40375
BambuGene40501	63.0944	0.163726	0.90577	0.180759	0.856557	0.973495	BambuGene40501
BambuGene41398	30.3459	1.3857	0.676057	2.04969	0.0403952	0.39126	BambuGene41398
BambuGene42952	20.2722	1.2182	0.609103	1.99999	0.0455016	0.412041	BambuGene42952
BambuGene42965	29.073	1.71307	0.692256	2.47462	0.0133379	0.254662	BambuGene42965
BambuGene43197	16.9313	-3.36886	0.804476	-4.18765	2.82e-05	0.00789808	BambuGene43197
BambuGene43825	54.2215	0.190134	1.05357	0.180466	0.856787	0.973495	BambuGene43825
BambuGene44206	35.2776	0.64432	0.957367	0.673013	0.500939	0.875224	BambuGene44206
BambuGene45071	66.0955	-0.0292401	1.18446	-0.0246866	0.980305	0.996745	BambuGene45071
BambuGene45639	31.0271	1.73078	1.08345	1.59747	0.110161	0.578059	BambuGene45639
BambuGene46632	31.8413	1.20089	1.09335	1.09836	0.272048	0.759846	BambuGene46632
BambuGene46658	35.8657	0.628018	1.12817	0.556672	0.577752	0.899603	BambuGene46658
BambuGene46728	73.1242	0.854672	0.935489	0.913611	0.360921	0.813382	BambuGene46728
BambuGene47068	64.7722	0.214641	0.772126	0.277987	0.781022	0.957272	BambuGene47068
BambuGene48863	35.3933	0.154013	0.987626	0.155942	0.876079	0.977484	BambuGene48863
BambuGene49753	122.114	-0.186418	0.801434	-0.232606	0.816068	0.966353	BambuGene49753
BambuGene50043	18.4423	0.0302391	1.88754	0.0160203	0.987218	0.997916	BambuGene50043
BambuGene51103	41.2191	1.72546	0.485326	3.55527	0.000377592	0.0416863	BambuGene51103
BambuGene52177	33.4772	-0.268557	0.85405	-0.314452	0.753178	0.951569	BambuGene52177
BambuGene52612	25.7386	2.35547	1.54176	1.52778	0.126567	0.608442	BambuGene52612
BambuGene52671	39.3029	1.14486	0.57224	2.00067	0.045428	0.411749	BambuGene52671
BambuGene52956	149.889	-0.00411628	1.24556	-0.00330476	0.997363	0.999137	BambuGene52956
BambuGene53501	21.2387	0.286481	1.63732	0.174969	0.861104	0.974453	BambuGene53501
BambuGene54700	98.861	1.08789	0.867484	1.25407	0.209815	0.707743	BambuGene54700
BambuGene54883	23.2641	1.02629	1.11049	0.924176	0.355395	0.810508	BambuGene54883
BambuGene55001	15.859	-1.09435	1.06075	-1.03168	0.302224	0.777744	BambuGene55001
BambuGene56807	39.7087	2.76753	1.49819	1.84726	0.06471	0.480554	BambuGene56807
BambuGene5744	85.963	0.831031	0.459638	1.80801	0.0706048	0.497761	BambuGene5744
BambuGene57883	54.0571	0.618386	1.07227	0.576705	0.564139	0.895086	BambuGene57883
BambuGene58278	20.5244	1.08495	0.692198	1.5674	0.117021	0.594156	BambuGene58278
BambuGene5932	261.892	-0.158745	0.667827	-0.237704	0.81211	0.965689	BambuGene5932
BambuGene59915	33.5976	1.67373	0.845848	1.97876	0.0478427	0.421021	BambuGene59915
BambuGene60237	105.642	0.376147	0.679988	0.553168	0.580149	0.900415	BambuGene60237
BambuGene60239	22.8276	-0.00955385	0.720982	-0.0132512	0.989427	0.998365	BambuGene60239
BambuGene60732	39.2593	-0.454677	0.527027	-0.86272	0.388291	0.826457	BambuGene60732
BambuGene61159	17.8558	0.6001	1.26756	0.473429	0.635907	0.916518	BambuGene61159
BambuGene61340	27.4248	2.08991	0.700308	2.98427	0.00284259	0.120583	BambuGene61340
BambuGene61618	79.5798	0.00965254	0.897224	0.0107582	0.991416	0.998565	BambuGene61618
BambuGene62985	58.3945	0.309336	0.993619	0.311322	0.755556	0.952185	BambuGene62985
BambuGene63294	40.2837	0.262022	0.448257	0.584536	0.55886	0.893197	BambuGene63294
BambuGene63537	52.82	0.13179	0.867208	0.15197	0.87921	0.977692	BambuGene63537
BambuGene64057	25.0554	-0.116493	0.559326	-0.208273	0.835016	0.969194	BambuGene64057
BambuGene64771	28.3662	0.326928	1.06149	0.307988	0.758091	0.952548	BambuGene64771
BambuGene65421	46.8028	2.44979	1.68065	1.45764	0.14494	0.639457	BambuGene65421
BambuGene66518	73.4412	1.35616	0.609884	2.22363	0.0261733	0.328114	BambuGene66518
BambuGene6712	20.0277	-0.445902	1.24242	-0.358899	0.719671	0.941716	BambuGene6712
BambuGene67406	26.9115	1.61677	1.03368	1.56409	0.117797	0.59571	BambuGene67406
BambuGene67608	55.3761	0.944772	0.638823	1.47893	0.13916	0.632274	BambuGene67608
BambuGene68759	67.1199	0.765165	0.735872	1.03981	0.29843	0.775722	BambuGene68759
BambuGene69738	36.4415	1.83171	0.788067	2.32431	0.0201088	0.301481	BambuGene69738
BambuGene6987	25.9477	0.670392	0.620736	1.08	0.280144	0.763643	BambuGene6987
BambuGene69879	23.2061	1.3578	1.13594	1.19532	0.231964	0.727917	BambuGene69879
BambuGene70344	80.1742	-0.0415395	0.76119	-0.0545718	0.95648	0.992858	BambuGene70344
BambuGene70734	22.7102	1.11356	0.841726	1.32295	0.185854	0.685896	BambuGene70734
BambuGene7129	60.2516	0.993486	0.80292	1.23734	0.21596	0.713795	BambuGene7129
BambuGene72155	42.0975	0.464643	0.916891	0.506759	0.612324	0.909118	BambuGene72155
BambuGene72524	54.4869	-0.169186	0.539404	-0.313654	0.753784	0.951793	BambuGene72524
BambuGene72712	34.1621	0.965386	0.647187	1.49166	0.135787	0.626214	BambuGene72712
BambuGene73924	33.2018	-0.138971	1.39946	-0.0993036	0.920897	0.984976	BambuGene73924
BambuGene73940	17.8457	-0.35981	2.23344	-0.161101	0.872014	0.976686	BambuGene73940
BambuGene73984	59.9324	1.38132	0.556951	2.48015	0.0131326	0.253303	BambuGene73984
BambuGene74007	46.1424	1.78372	0.724421	2.46227	0.013806	0.257424	BambuGene74007
BambuGene74677	25.4755	2.62717	0.666708	3.9405	8.13e-05	0.0163401	BambuGene74677
BambuGene76619	105.57	1.00846	0.732927	1.37593	0.168842	0.669546	BambuGene76619
BambuGene78090	24.3834	1.66297	1.13537	1.46469	0.143006	0.637239	BambuGene78090
BambuGene78526	133.811	0.54572	0.408121	1.33715	0.181173	0.681613	BambuGene78526
BambuGene78561	195.541	-1.32358	0.74534	-1.7758	0.0757654	0.51197	BambuGene78561
BambuGene78599	36.2398	-0.208501	0.702105	-0.296966	0.766492	0.954651	BambuGene78599
BambuGene79021	25.1078	0.0544804	0.793879	0.0686256	0.945288	0.99123	BambuGene79021
BambuGene79033	30.6835	-1.56154	0.770026	-2.02791	0.0425693	0.399843	BambuGene79033
BambuGene79216	30.1921	0.677248	0.476973	1.41989	0.15564	0.654126	BambuGene79216
BambuGene80113	43.2698	1.27466	0.670463	1.90116	0.0572805	0.456203	BambuGene80113
BambuGene80902	18.5253	2.06275	0.907058	2.27411	0.0229592	0.311154	BambuGene80902
BambuGene82248	55.5256	-2.07536	1.19137	-1.74199	0.0815098	0.523954	BambuGene82248
BambuGene82479	11.3198	0.101557	1.07039	0.0948787	0.924411	0.985958	BambuGene82479
BambuGene83340	53.0713	0.641618	1.04519	0.613876	0.539297	0.887292	BambuGene83340
BambuGene83522	26.7993	1.17024	0.723967	1.61643	0.106002	0.573076	BambuGene83522
BambuGene84165	68.3282	-0.279894	0.623482	-0.44892	0.653489	0.920769	BambuGene84165
BambuGene8453	28.3398	-1.29753	0.875725	-1.48167	0.138429	0.631594	BambuGene8453
BambuGene84726	26.0712	0.86189	0.77603	1.11064	0.266723	0.754599	BambuGene84726
BambuGene84814	56.5457	1.2547	0.977251	1.28391	0.199173	0.698672	BambuGene84814
BambuGene85545	46.5361	2.07302	1.26102	1.64393	0.100191	0.562284	BambuGene85545
BambuGene87001	23.2202	-0.0369348	0.838181	-0.0440654	0.964852	0.993944	BambuGene87001
BambuGene87435	19.1916	0.596568	0.986356	0.60482	0.545299	0.889	BambuGene87435
BambuGene87830	27.6315	0.289453	1.42218	0.203528	0.838723	0.969802	BambuGene87830
BambuGene88092	64.6244	0.660144	1.1154	0.591846	0.553954	0.891371	BambuGene88092
BambuGene88285	23.8303	0.878408	0.45553	1.92832	0.0538152	0.442869	BambuGene88285
BambuGene88318	58.3238	-0.208062	1.20244	-0.173033	0.862625	0.974904	BambuGene88318
BambuGene89204	36.0983	0.463061	0.838531	0.552229	0.580792	0.900674	BambuGene89204
BambuGene89566	24.99	0.938085	1.41207	0.664334	0.506477	0.876927	BambuGene89566
BambuGene8976	255.232	1.13135	0.838638	1.34903	0.177327	0.676583	BambuGene8976
BambuGene91634	16.6878	-3.28648	1.25934	-2.60969	0.00906244	0.216319	BambuGene91634
BambuGene91900	39.8518	0.666149	1.01386	0.657042	0.511154	0.878658	BambuGene91900
BambuGene94338	16.7313	-1.97313	0.960938	-2.05334	0.0400399	0.389419	BambuGene94338
BambuGene96631	19.6203	0.649018	1.9924	0.325747	0.744616	0.949989	BambuGene96631
BambuGene97123	23.3965	0.267551	1.09473	0.244399	0.806922	0.964028	BambuGene97123
BambuGene97458	526.177	-0.288521	0.719296	-0.401115	0.688335	0.931903	BambuGene97458
BambuGene98572	13.8238	0.0375968	1.89327	0.0198581	0.984157	0.997809	BambuGene98572
BambuGene98682	111.917	0.970102	0.583283	1.66317	0.0962777	0.556654	BambuGene98682
ENSG00000000003	247.793	-1.35329	0.508538	-2.66114	0.00778771	0.199621	TSPAN6
ENSG00000000419	505.806	-0.541239	0.428272	-1.26378	0.206311	0.704849	DPM1
ENSG00000000457	153.827	-0.193126	0.487404	-0.396234	0.691932	0.933245	SCYL3
ENSG00000000460	33.3181	0.705758	0.745613	0.946548	0.343869	0.80391	C1orf112
ENSG00000000938	163.577	-0.548295	0.379549	-1.4446	0.148571	0.642485	FGR
ENSG00000000971	2111.34	-4.05906	1.02467	-3.96134			CFH
ENSG00000001036	354.085	-0.671279	0.485355	-1.38307	0.166645	0.666333	FUCA2
ENSG00000001084	567.64	0.102305	0.406794	0.251492	0.801434	0.962666	GCLC
ENSG00000001167	356.011	-0.0137868	0.194549	-0.0708653	0.943505	0.991026	NFYA
ENSG00000001460	383.594	-0.0518293	0.34622	-0.1497	0.881001	0.978119	STPG1
ENSG00000001461	1088.87	0.480522	0.484736	0.991306	0.321536	0.792095	NIPAL3
ENSG00000001497	421.796	0.208875	0.244567	0.854061	0.393071	0.827665	LAS1L
ENSG00000001561	778.258	-0.0218044	0.322267	-0.0676596	0.946057	0.99123	ENPP4
ENSG00000001617	188.803	0.294986	0.420196	0.70202	0.482667	0.867301	SEMA3F
ENSG00000001626	161.031	1.40419	0.479756	2.92688	0.00342384	0.132524	CFTR
ENSG00000001629	507.145	0.0335618	0.375832	0.0893	0.928843	0.986459	ANKIB1
ENSG00000001630	1473.2	-0.0792061	0.311075	-0.254621	0.799016	0.962548	CYP51A1
ENSG00000001631	458.919	-0.0277368	0.239244	-0.115935	0.907704	0.981882	KRIT1
ENSG00000002016	230.497	0.364329	0.413748	0.880558	0.378557	0.822269	RAD52
ENSG00000002079	19.0019	-2.49871	1.37143	-1.82197	0.0684597	0.490459	MYH16
ENSG00000002330	2222.34	0.187532	0.158802	1.18092	0.237636	0.732587	BAD
ENSG00000002549	957.834	0.337542	0.390994	0.863292	0.387977	0.826457	LAP3
ENSG00000002586	2380.57	-0.444015	0.419852	-1.05755	0.29026	0.770781	CD99
ENSG00000002587	147.451	-0.370648	0.226492	-1.63647	0.101741	0.564139	HS3ST1
ENSG00000002745	63.9748	-1.25426	0.878195	-1.42822			WNT16
ENSG00000002746	833.455	0.623145	0.506976	1.22914	0.219019	0.717186	HECW1
ENSG00000002822	277.117	0.460055	0.319066	1.44188	0.149336	0.643249	MAD1L1
ENSG00000002834	1323.65	-0.150486	0.186397	-0.807345	0.419468	0.838386	LASP1
ENSG00000002919	376.674	0.0741558	0.243951	0.303978	0.761144	0.953173	SNX11
ENSG00000002933	444.582	-0.0160652	0.474288	-0.0338721	0.972979	0.995055	TMEM176A
ENSG00000003056	960.278	-0.259366	0.265408	-0.977232	0.328454	0.795097	M6PR
ENSG00000003096	101.681	0.05721	0.305794	0.187087	0.851593	0.971743	KLHL13
ENSG00000003137	727.476	-2.42916	0.893527	-2.71862			CYP26B1
ENSG00000003147	347.066	0.123962	0.567268	0.218525	0.82702	0.968163	ICA1
ENSG00000003249	801.881	0.0574201	0.560437	0.102456	0.918395	0.984405	DBNDD1
ENSG00000003393	617.504	0.236165	0.24104	0.979774	0.327197	0.794531	ALS2
ENSG00000003400	146.389	0.846883	0.600389	1.41056	0.158375	0.65794	CASP10
ENSG00000003402	535.454	-0.351759	0.35666	-0.98626	0.324005	0.793455	CFLAR
ENSG00000003436	322.718	-2.06271	0.837035	-2.46431			TFPI
ENSG00000003509	172.068	0.0281697	0.158109	0.178166	0.858593	0.973822	NDUFAF7
ENSG00000003756	975.747	0.0118872	0.269734	0.0440698	0.964849	0.993944	RBM5
ENSG00000003987	248.507	-0.0987879	0.411948	-0.239807	0.81048	0.965163	MTMR7
ENSG00000003989	1062.83	-1.85991	0.663412	-2.80355			SLC7A2
ENSG00000004059	3949.37	-0.326528	0.492981	-0.662354	0.507745	0.87783	ARF5
ENSG00000004139	122.222	0.52361	0.523028	1.00111	0.316773	0.788282	SARM1
ENSG00000004142	1325.68	0.0173677	0.156664	0.11086	0.911728	0.982778	POLDIP2
ENSG00000004399	732.754	0.211262	0.305102	0.692429	0.488668	0.869127	PLXND1
ENSG00000004455	1090.6	0.103079	0.370088	0.278525	0.780609	0.957184	AK2
ENSG00000004468	223.787	1.65681	0.66932	2.47536	0.01331	0.254623	CD38
ENSG00000004478	3515.89	0.695022	0.249564	2.78494	0.00535372	0.167087	FKBP4
ENSG00000004487	1015.45	0.225164	0.236413	0.952415	0.340887	0.802305	KDM1A
ENSG00000004534	710.883	-0.0747445	0.235868	-0.31689	0.751327	0.951407	RBM6
ENSG00000004660	3132.87	0.424477	0.673034	0.630692	0.528242	0.884248	CAMKK1
ENSG00000004700	47.6347	0.0729513	0.609266	0.119736	0.904692	0.98139	RECQL
ENSG00000004766	425.931	-0.186453	0.246758	-0.755611	0.449882	0.85249	VPS50
ENSG00000004776	615.119	-0.0131749	0.309849	-0.0425205	0.966084	0.993944	HSPB6
ENSG00000004777	433.688	0.211423	0.352515	0.599758	0.548668	0.890149	ARHGAP33
ENSG00000004779	4274.73	0.280445	0.270088	1.03835	0.299108	0.775722	NDUFAB1
ENSG00000004799	1217.32	0.217658	0.637829	0.341248	0.732917	0.945847	PDK4
ENSG00000004838	46.2244	0.0463124	0.337581	0.137189	0.890882	0.98007	ZMYND10
ENSG00000004848	203.706	0.185772	0.584636	0.317756	0.75067	0.951407	ARX
ENSG00000004864	154.558	0.177655	0.560134	0.317165	0.751118	0.951407	SLC25A13
ENSG00000004866	419.187	-0.260303	0.276911	-0.940024	0.347205	0.80678	ST7
ENSG00000004897	654.965	0.0103437	0.168945	0.0612252	0.95118	0.992025	CDC27
ENSG00000004961	357.366	0.394209	0.238871	1.6503	0.098881	0.560626	HCCS
ENSG00000004975	253.376	-0.161774	0.251008	-0.644497	0.519253	0.881582	DVL2
ENSG00000005007	893.386	-0.023461	0.188062	-0.124751	0.90072	0.981371	UPF1
ENSG00000005020	414.455	-0.0385754	0.304199	-0.12681	0.899091	0.981199	SKAP2
ENSG00000005022	2769.52	-0.285662	0.331798	-0.860953	0.389264	0.826484	SLC25A5
ENSG00000005059	97.2282	-0.170775	0.456121	-0.374407	0.708102	0.938163	MCUB
ENSG00000005075	2281.26	-0.596838	0.338444	-1.76348	0.0778197	0.518498	POLR2J
ENSG00000005100	251.929	0.203477	0.240486	0.846111	0.397491	0.829025	DHX33
ENSG00000005108	205.558	0.326743	0.362322	0.901803	0.367162	0.816145	THSD7A
ENSG00000005156	276.005	0.841104	0.316256	2.65956	0.00782419	0.199823	LIG3
ENSG00000005175	366.922	-0.0981911	0.295238	-0.332583	0.739449	0.948018	RPAP3
ENSG00000005187	74.0448	0.703816	0.711492	0.989211	0.32256	0.792165	ACSM3
ENSG00000005189	43.0446	0.134385	0.566632	0.237164	0.81253	0.965725	REXO5
ENSG00000005194	665.111	0.226528	0.255902	0.885214	0.376041	0.820143	CIAPIN1
ENSG00000005206	491.08	0.327444	0.248677	1.31674	0.187925	0.688665	SPPL2B
ENSG00000005238	571.801	0.0134793	0.187534	0.0718769	0.9427	0.990801	FAM214B
ENSG00000005243	210.675	-1.88423	0.674262	-2.7945	0.00519797	0.165198	COPZ2
ENSG00000005249	1149.2	-0.139581	0.479842	-0.290889	0.771136	0.955888	PRKAR2B
ENSG00000005302	596.017	-0.10745	0.210993	-0.509256	0.610573	0.908892	MSL3
ENSG00000005339	1063.32	-0.268518	0.132986	-2.01915	0.0434717	0.403579	CREBBP
ENSG00000005379	849.101	0.403619	0.54521	0.740299	0.459118	0.856548	TSPOAP1
ENSG00000005381	42.903	0.585277	0.489934	1.1946	0.232242	0.727917	MPO
ENSG00000005421	24.9909	0.344128	1.13724	0.302598	0.762196	0.953349	PON1
ENSG00000005436	196.03	-0.281674	0.21875	-1.28765	0.197867	0.697994	GCFC2
ENSG00000005448	507.821	0.576702	0.42246	1.3651	0.17222	0.673455	WDR54
ENSG00000005469	240.025	-0.478034	0.315332	-1.51597	0.129527	0.614727	CROT
ENSG00000005483	918.427	-0.0282977	0.193017	-0.146607	0.883442	0.978667	KMT2E
ENSG00000005486	4473.79	0.385608	0.353093	1.09209	0.274794	0.76105	RHBDD2
ENSG00000005513	1008.1	0.530903	0.572259	0.927732	0.353547	0.809689	SOX8
ENSG00000005700	504.622	0.269101	0.254154	1.05881	0.289687	0.770468	IBTK
ENSG00000005801	424.709	0.365348	0.208324	1.75375	0.079473	0.521503	ZNF195
ENSG00000005810	1444.11	0.233642	0.32383	0.721498	0.470603	0.861271	MYCBP2
ENSG00000005812	925.848	-0.438708	0.226163	-1.93979	0.0524054	0.437033	FBXL3
ENSG00000005844	61.2274	0.120763	0.466243	0.259013	0.795625	0.96136	ITGAL
ENSG00000005882	2101.96	-0.0514711	0.422279	-0.121889	0.902987	0.98139	PDK2
ENSG00000005884	256.391	-0.494153	0.368936	-1.3394	0.180441	0.681613	ITGA3
ENSG00000005889	272.259	-0.489071	0.389881	-1.25441	0.209692	0.707723	ZFX
ENSG00000005893	3430.93	0.399515	0.48235	0.828267			LAMP2
ENSG00000005961	38.8959	-0.0418725	0.475176	-0.0881201	0.929781	0.986641	ITGA2B
ENSG00000005981	39.4761	1.22465	0.846441	1.44682	0.147948	0.642356	ASB4
ENSG00000006007	1592.88	0.325839	0.214893	1.51628	0.129447	0.614497	GDE1
ENSG00000006015	1683.33	0.734314	0.339754	2.16131	0.0306712	0.349087	REX1BD
ENSG00000006016	478.861	0.515965	0.629203	0.820029	0.4122	0.834809	CRLF1
ENSG00000006025	183.088	0.287766	0.390567	0.73679	0.46125	0.857337	OSBPL7
ENSG00000006042	998.771	1.02602	0.658985	1.55696			TMEM98
ENSG00000006047	29.4846	0.417892	0.536175	0.779393	0.435748	0.84705	YBX2
ENSG00000006062	107.755	-0.302952	0.209407	-1.44672	0.147977	0.642356	MAP3K14
ENSG00000006071	560.765	0.515406	0.286325	1.80007	0.0718494	0.502264	ABCC8
ENSG00000006116	1622.16	0.674131	0.796048	0.846847	0.397081	0.828953	CACNG3
ENSG00000006118	1444.22	0.380753	0.423311	0.899465	0.368405	0.816434	TMEM132A
ENSG00000006125	3906.29	0.591781	0.285209	2.0749	0.0379956	0.378577	AP2B1
ENSG00000006128	241.466	0.760261	0.665393	1.14258	0.253215	0.747717	TAC1
ENSG00000006194	447.213	0.364719	0.253241	1.4402	0.14981	0.643249	ZNF263
ENSG00000006210	1932.96	0.0361272	0.482045	0.0749456	0.940258	0.989883	CX3CL1
ENSG00000006282	508	0.169385	0.239691	0.706678	0.479766	0.865363	SPATA20
ENSG00000006283	181.719	-0.0541477	0.525912	-0.10296	0.917995	0.984372	CACNA1G
ENSG00000006327	119.877	-2.32345	0.813015	-2.85782	0.00426566	0.148261	TNFRSF12A
ENSG00000006432	691.473	0.451346	0.516879	0.873214	0.382547	0.8249	MAP3K9
ENSG00000006451	717.986	-0.193087	0.172554	-1.119	0.263142	0.75269	RALA
ENSG00000006453	43.2213	-0.96805	0.646067	-1.49837	0.134036	0.623723	BAIAP2L1
ENSG00000006459	250.306	-0.359244	0.213185	-1.68512	0.0919646	0.547303	KDM7A
ENSG00000006468	506.485	-0.0220285	0.364146	-0.0604937	0.951762	0.992025	ETV1
ENSG00000006530	544.128	0.0392328	0.276247	0.14202	0.887064	0.979054	AGK
ENSG00000006534	81.1465	0.266013	0.532424	0.499626	0.617339	0.910793	ALDH3B1
ENSG00000006555	30.2166	0.14694	0.719145	0.204326	0.838099	0.969642	TTC22
ENSG00000006576	337.948	0.33744	0.194151	1.73803	0.0822056	0.525204	PHTF2
ENSG00000006607	169.24	-0.137727	0.463816	-0.296943	0.76651	0.954651	FARP2
ENSG00000006611	282.644	1.20377	0.925699	1.30039			USH1C
ENSG00000006625	617.102	-0.166272	0.363838	-0.456995	0.647675	0.919276	GGCT
ENSG00000006634	70.2179	-0.237035	0.266682	-0.888832	0.374093	0.819497	DBF4
ENSG00000006638	23.7203	-0.375319	0.586802	-0.639601	0.522432	0.883	TBXA2R
ENSG00000006652	763.785	-0.0263034	0.339803	-0.0774078	0.938299	0.989416	IFRD1
ENSG00000006695	206.581	0.465518	0.512133	0.908978	0.363362	0.813839	COX10
ENSG00000006704	193.865	-0.304155	0.225781	-1.34712	0.177941	0.677796	GTF2IRD1
ENSG00000006712	1041.51	0.0900482	0.204662	0.439984	0.659948	0.922157	PAF1
ENSG00000006715	1454	-0.1973	0.212912	-0.926674	0.354096	0.809979	VPS41
ENSG00000006740	1187.19	0.0525022	0.551265	0.0952395	0.924125	0.985935	ARHGAP44
ENSG00000006744	688.046	0.316566	0.171881	1.84177	0.0655084	0.48213	ELAC2
ENSG00000006747	189.374	1.39056	0.552403	2.51728	0.0118264	0.241071	SCIN
ENSG00000006756	161.599	-0.350141	0.428055	-0.817983	0.413367	0.835504	ARSD
ENSG00000006757	262.226	-0.441512	0.284784	-1.55034	0.12106	0.599026	PNPLA4
ENSG00000006831	1896.1	0.452154	0.572404	0.789921			ADIPOR2
ENSG00000006837	83.5609	-0.165369	0.419572	-0.394137	0.69348	0.934019	CDKL3
ENSG00000007001	69.9063	-0.364958	0.545214	-0.669386	0.503249	0.876043	UPP2
ENSG00000007047	877.344	0.0863529	0.309383	0.279114	0.780158	0.956983	MARK4
ENSG00000007062	69.1078	0.779856	0.551672	1.41362	0.157473	0.657681	PROM1
ENSG00000007080	1539.79	0.0976808	0.173125	0.56422	0.572605	0.897532	CCDC124
ENSG00000007129	28.367	-0.538513	0.579705	-0.928944	0.352918	0.80942	CEACAM21
ENSG00000007168	3348.35	0.18208	0.266486	0.683262	0.494441	0.871335	PAFAH1B1
ENSG00000007171	70.8507	-0.736567	0.446315	-1.65033	0.0988754	0.560626	NOS2
ENSG00000007174	186.326	0.151822	0.445326	0.340924	0.733161	0.945852	DNAH9
ENSG00000007202	1111.78	-0.058637	0.187039	-0.313501	0.7539	0.951793	KIAA0100
ENSG00000007237	4376.67	0.420263	0.456415	0.920792	0.357159	0.81146	GAS7
ENSG00000007255	648.996	0.754221	0.307987	2.44888	0.0143303	0.261321	TRAPPC6A
ENSG00000007264	1205.32	0.424652	0.728023	0.583295	0.559694	0.893465	MATK
ENSG00000007312	23.4284	-0.451006	0.748494	-0.602551	0.546807	0.88955	CD79B
ENSG00000007341	224.392	0.120416	0.292731	0.411352	0.680814	0.929073	ST7L
ENSG00000007350	29.4199	2.18676	0.625035	3.49862	0.000467665	0.0476209	TKTL1
ENSG00000007372	389.4	-0.516851	0.502032	-1.02952	0.303236	0.778883	PAX6
ENSG00000007376	467.874	0.23922	0.314934	0.759587	0.447502	0.851521	RPUSD1
ENSG00000007384	165.968	-1.50968	0.509906	-2.9607	0.00306942	0.124625	RHBDF1
ENSG00000007392	852.47	0.15476	0.184508	0.83877	0.401598	0.830526	LUC7L
ENSG00000007402	282.912	-0.148676	0.427141	-0.348073	0.727785	0.943891	CACNA2D2
ENSG00000007516	2357.56	0.790939	0.340386	2.32365	0.0201442	0.301486	BAIAP3
ENSG00000007520	1061.12	0.655905	0.37785	1.73589	0.0825838	0.526098	TSR3
ENSG00000007541	769.065	0.533559	0.471501	1.13162	0.257795	0.751101	PIGQ
ENSG00000007545	329.771	0.185507	0.181174	1.02391	0.305876	0.780638	CRAMP1
ENSG00000007866	55.3634	-0.999469	0.635273	-1.57329	0.115651	0.591608	TEAD3
ENSG00000007908	22.0512	-0.332468	1.02649	-0.323888	0.746023	0.950411	SELE
ENSG00000007923	656.062	0.0370511	0.222953	0.166183	0.868013	0.976686	DNAJC11
ENSG00000007933	36.2392	-0.680464	0.885616	-0.768351	0.442278	0.84879	FMO3
ENSG00000007944	199.753	-0.128047	0.461855	-0.277245			MYLIP
ENSG00000007952	151.828	-0.170462	0.21675	-0.786447	0.431606	0.844561	NOX1
ENSG00000008018	4067.77	0.266312	0.245277	1.08576	0.277586	0.762349	PSMB1
ENSG00000008056	8906.65	0.501915	0.685024	0.732698	0.463743	0.858389	SYN1
ENSG00000008083	346.509	-0.335117	0.253464	-1.32215	0.186119	0.685966	JARID2
ENSG00000008086	1311.38	0.300105	0.448275	0.669466	0.503198	0.876043	CDKL5
ENSG00000008118	630.034	0.0877707	0.776438	0.113043	0.909997	0.982778	CAMK1G
ENSG00000008128	102.802	-0.269406	0.368998	-0.730102	0.465328	0.85883	CDK11A
ENSG00000008130	185.89	-0.320948	0.252759	-1.26978	0.204163	0.703697	NADK
ENSG00000008196	86.1707	1.55705	1.02065	1.52555	0.127122	0.609715	TFAP2B
ENSG00000008226	56.758	-0.908543	0.451606	-2.01181	0.0442404	0.407419	DLEC1
ENSG00000008256	496.659	-0.0790996	0.295556	-0.26763	0.788984	0.958879	CYTH3
ENSG00000008277	1106.25	0.0295232	0.35121	0.0840616	0.933007	0.987508	ADAM22
ENSG00000008282	819.14	-0.105609	0.617045	-0.171152			SYPL1
ENSG00000008283	833.044	0.22692	0.459663	0.493665	0.621542	0.911219	CYB561
ENSG00000008294	1925.31	-0.0394126	0.237511	-0.16594	0.868204	0.976686	SPAG9
ENSG00000008300	424.451	0.0709492	0.472964	0.15001	0.880757	0.978119	CELSR3
ENSG00000008311	464.66	-0.508993	0.510485	-0.997078	0.318727	0.789377	AASS
ENSG00000008324	1182	0.0492836	0.348759	0.141312	0.887624	0.979131	SS18L2
ENSG00000008382	415.87	0.118201	0.354908	0.333045	0.7391	0.947922	MPND
ENSG00000008394	2088.37	-0.12525	0.484576	-0.258474	0.796041	0.961464	MGST1
ENSG00000008405	309.972	0.251036	0.379257	0.661916	0.508025	0.87783	CRY1
ENSG00000008441	3406.03	0.399319	0.274854	1.45284	0.146268	0.639709	NFIX
ENSG00000008513	525.646	0.310226	0.316138	0.981298	0.326446	0.79439	ST3GAL1
ENSG00000008516	23.7181	-0.129428	0.688986	-0.187853	0.850992	0.971607	MMP25
ENSG00000008517	216.808	-0.534049	0.689931	-0.774061	0.438895	0.847859	IL32
ENSG00000008710	200.963	-0.736016	0.397651	-1.85091	0.0641826	0.478814	PKD1
ENSG00000008735	3811.53	0.297235	0.597062	0.497829	0.618604	0.910793	MAPK8IP2
ENSG00000008838	427.086	0.040899	0.193504	0.21136	0.832606	0.96884	MED24
ENSG00000008853	1322.85	-0.223153	0.407732	-0.547302	0.584171	0.901605	RHOBTB2
ENSG00000008869	406.837	0.210412	0.232616	0.904546	0.365706	0.815167	HEATR5B
ENSG00000008952	2603.55	-0.107189	0.245868	-0.435963	0.662863	0.92286	SEC62
ENSG00000008988	22360.7	-0.365046	0.508417	-0.718005	0.472754	0.861752	RPS20
ENSG00000009307	5144.82	0.152056	0.211242	0.71982	0.471636	0.861367	CSDE1
ENSG00000009335	657.986	-0.150567	0.160975	-0.935345	0.349611	0.807863	UBE3C
ENSG00000009413	253.985	-0.83969	0.252899	-3.32026	0.000899344	0.0674827	REV3L
ENSG00000009694	141.012	0.210484	0.383346	0.549069	0.582958	0.901162	TENM1
ENSG00000009709	84.412	0.0728168	0.696123	0.104603	0.916691	0.983992	PAX7
ENSG00000009724	63.6013	0.169368	0.676624	0.250313	0.802345	0.962666	MASP2
ENSG00000009765	106.993	1.08695	0.48773	2.2286	0.0258406	0.32662	IYD
ENSG00000009780	221.264	0.0232998	0.25707	0.0906357	0.927782	0.98619	FAM76A
ENSG00000009790	170.81	0.607226	0.496862	1.22212	0.221662	0.719641	TRAF3IP3
ENSG00000009830	393.297	0.228701	0.259388	0.881693	0.377943	0.821894	POMT2
ENSG00000009844	786.055	0.250252	0.210639	1.18806	0.234809	0.730154	VTA1
ENSG00000009950	259.891	0.125043	0.427363	0.292592	0.769834	0.955888	MLXIPL
ENSG00000009954	902.418	-0.196693	0.146928	-1.33871	0.180667	0.681613	BAZ1B
ENSG00000010017	537.599	-0.674323	0.399018	-1.68996	0.091036	0.546496	RANBP9
ENSG00000010030	60.2023	0.898591	0.872504	1.0299	0.303057	0.778681	ETV7
ENSG00000010072	140.398	0.606454	0.279083	2.17303	0.0297784	0.343567	SPRTN
ENSG00000010165	340.576	0.170481	0.201768	0.844935	0.398147	0.82907	METTL13
ENSG00000010219	481.171	-0.0516813	0.392222	-0.131765	0.89517	0.98064	DYRK4
ENSG00000010244	1028.31	-0.0241044	0.2959	-0.0814613	0.935075	0.987992	ZNF207
ENSG00000010256	4303.69	0.124611	0.221896	0.561576	0.574405	0.898058	UQCRC1
ENSG00000010270	675.252	-0.46782	0.287821	-1.62538	0.104081	0.570437	STARD3NL
ENSG00000010278	3232.18	0.860986	0.731998	1.17621			CD9
ENSG00000010282	1143.58	0.5128	0.467759	1.09629	0.272951	0.760449	HHATL
ENSG00000010292	375.777	0.308628	0.394554	0.782221	0.434085	0.846551	NCAPD2
ENSG00000010295	621.884	0.662997	0.396087	1.67387	0.0941569	0.552908	IFFO1
ENSG00000010310	23.5488	-1.29379	0.72774	-1.77781	0.0754346	0.51064	GIPR
ENSG00000010318	70.5586	-0.534946	0.85864	-0.623016	0.533274	0.885863	PHF7
ENSG00000010319	123.871	-0.81247	0.491553	-1.65286	0.0983588	0.56006	SEMA3G
ENSG00000010322	3124.83	0.11993	0.302042	0.397064	0.69132	0.933031	NISCH
ENSG00000010327	360.94	-1.46508	0.790001	-1.85454			STAB1
ENSG00000010361	1250.65	-0.103378	0.439375	-0.235285	0.813988	0.9659	FUZ
ENSG00000010379	338.712	-2.89239	0.895238	-3.23086			SLC6A13
ENSG00000010404	10690.2	-0.0741028	0.505688	-0.146539	0.883496	0.978667	IDS
ENSG00000010438	718.127	-0.0332737	0.768921	-0.0432733	0.965484	0.993944	PRSS3
ENSG00000010539	149.075	-0.0394958	0.241304	-0.163676	0.869986	0.976686	ZNF200
ENSG00000010610	262.087	-0.86357	0.58872	-1.46686	0.142414	0.636921	CD4
ENSG00000010626	595.942	0.770501	0.330021	2.3347	0.019559	0.297391	LRRC23
ENSG00000010671	71.8118	0.0795074	0.57748	0.13768	0.890493	0.98007	BTK
ENSG00000010704	69.6317	-0.586364	0.629963	-0.930792			HFE
ENSG00000010803	270.016	-0.51178	0.296549	-1.72579	0.0843856	0.531081	SCMH1
ENSG00000010810	1673.54	-0.345948	0.264594	-1.30747	0.191055	0.692861	FYN
ENSG00000010818	1395.88	0.291441	0.357427	0.815386	0.414851	0.836782	HIVEP2
ENSG00000011007	439.502	-0.0898143	0.238463	-0.376637	0.706443	0.93778	ELOA
ENSG00000011009	306.087	-0.448971	0.248705	-1.80524	0.0710375	0.499573	LYPLA2
ENSG00000011021	739.116	-0.342078	0.285443	-1.19841	0.230756	0.726638	CLCN6
ENSG00000011028	398.371	-2.17322	0.895907	-2.42572			MRC2
ENSG00000011052	165.197	-0.259524	0.854648	-0.303662	0.761385	0.953173	NME1-NME2
ENSG00000011083	720.378	0.531022	0.629195	0.843971	0.398686	0.829238	SLC6A7
ENSG00000011105	280.834	0.34804	0.32322	1.07679	0.281574	0.764394	TSPAN9
ENSG00000011114	269.151	-0.280389	0.255636	-1.09683	0.272716	0.76022	BTBD7
ENSG00000011132	82.4268	-0.643946	0.355585	-1.81095	0.070149	0.49628	APBA3
ENSG00000011143	195.344	0.22911	0.268291	0.853961	0.393127	0.827665	MKS1
ENSG00000011198	289.847	0.188717	0.355876	0.530288	0.595912	0.906358	ABHD5
ENSG00000011201	225.691	0.133115	0.588382	0.226239	0.821016	0.966687	ANOS1
ENSG00000011243	525.681	0.44616	0.404232	1.10372	0.269713	0.757863	AKAP8L
ENSG00000011258	166.582	-0.549644	0.290421	-1.89258	0.0584141	0.460805	MBTD1
ENSG00000011260	540.679	0.121026	0.271894	0.44512	0.656233	0.921999	UTP18
ENSG00000011275	446.196	-0.315782	0.136221	-2.31817	0.0204402	0.302122	RNF216
ENSG00000011295	1081.3	0.27643	0.247487	1.11695	0.264017	0.753008	TTC19
ENSG00000011304	685.955	-0.750381	0.454184	-1.65215	0.0985037	0.560458	PTBP1
ENSG00000011332	607.112	0.398802	0.593591	0.671846	0.501682	0.875856	DPF1
ENSG00000011347	1984.6	0.311591	0.697548	0.446694	0.655096	0.921169	SYT7
ENSG00000011376	359.532	0.54881	0.424494	1.29286	0.196061	0.697208	LARS2
ENSG00000011405	634.198	-0.278816	0.209308	-1.33208	0.182833	0.683218	PIK3C2A
ENSG00000011422	180.916	-0.94979	0.42282	-2.24632	0.0246833	0.321457	PLAUR
ENSG00000011426	1678.85	0.680353	0.753624	0.902776			ANLN
ENSG00000011451	449.606	-0.403574	0.220674	-1.82883	0.0674255	0.487302	WIZ
ENSG00000011454	958.1	0.132068	0.24602	0.536817	0.591394	0.904503	RABGAP1
ENSG00000011465	2588.94	-3.07495	0.844079	-3.64296	0.000269522	0.0327869	DCN
ENSG00000011478	53.6536	-0.46946	0.501844	-0.935469	0.349547	0.807863	QPCTL
ENSG00000011485	780.841	-0.466817	0.29135	-1.60226	0.109099	0.577507	PPP5C
ENSG00000011523	307.456	-0.405482	0.23318	-1.73893	0.0820479	0.525204	CEP68
ENSG00000011566	385.081	-0.51899	0.174925	-2.96693	0.00300791	0.123386	MAP4K3
ENSG00000011600	1836.98	-0.268901	0.651809	-0.412546			TYROBP
ENSG00000011638	94.6887	-0.994781	0.457028	-2.17663	0.0295083	0.342314	LDAF1
ENSG00000011677	435.68	0.246079	0.670785	0.366853	0.713729	0.939598	GABRA3
ENSG00000012048	97.5026	0.20865	0.380245	0.548725	0.583194	0.901176	BRCA1
ENSG00000012061	887.056	-0.00824661	0.208588	-0.0395355	0.968463	0.994053	ERCC1
ENSG00000012124	290.04	0.770821	0.677545	1.13767	0.255259	0.748913	CD22
ENSG00000012171	1137.14	0.630258	0.521098	1.20948	0.226478	0.724239	SEMA3B
ENSG00000012174	285.751	0.0645335	0.313142	0.206084	0.836725	0.969641	MBTPS2
ENSG00000012211	32.9709	0.397473	0.716263	0.554926	0.578945	0.899994	PRICKLE3
ENSG00000012223	126.897	0.799656	1.13979	0.70158	0.482941	0.867301	LTF
ENSG00000012232	1285.01	0.375758	0.269577	1.39388	0.163353	0.663326	EXTL3
ENSG00000012660	1055.32	0.157261	0.452927	0.347211	0.728433	0.944249	ELOVL5
ENSG00000012779	110.917	0.0597238	0.703735	0.0848669	0.932367	0.987139	ALOX5
ENSG00000012817	170.066	-0.279779	2.69761	-0.103714	0.917397	0.984286	KDM5D
ENSG00000012822	1247.61	-0.267348	0.18729	-1.42745	0.153449	0.649872	CALCOCO1
ENSG00000012963	468.191	-0.166101	0.254522	-0.652599	0.514015	0.879608	UBR7
ENSG00000012983	482.747	-0.312763	0.406718	-0.768993	0.441897	0.84856	MAP4K5
ENSG00000013016	1232.66	-0.222238	0.514545	-0.431911	0.665806	0.924141	EHD3
ENSG00000013275	1247.84	0.0744774	0.271857	0.273958	0.784117	0.958114	PSMC4
ENSG00000013288	841.401	0.0381072	0.326568	0.11669	0.907106	0.981712	MAN2B2
ENSG00000013293	785.956	0.378889	0.401191	0.944409	0.344961	0.805138	SLC7A14
ENSG00000013297	3926.73	0.21174	0.7887	0.268467	0.78834	0.958473	CLDN11
ENSG00000013306	1178.95	-0.296929	0.144283	-2.05796	0.0395943	0.38709	SLC25A39
ENSG00000013364	496.926	-0.0218764	0.514989	-0.0424794	0.966117	0.993944	MVP
ENSG00000013374	869.625	0.287094	0.198871	1.44362	0.148845	0.642777	NUB1
ENSG00000013375	475.388	-0.0347636	0.236893	-0.146748	0.883331	0.978667	PGM3
ENSG00000013392	362.715	0.125105	0.310894	0.402405	0.687386	0.931513	RWDD2A
ENSG00000013441	1857.61	0.164818	0.3813	0.432253	0.665557	0.923986	CLK1
ENSG00000013503	149.384	0.217269	0.243595	0.891925	0.372433	0.81816	POLR3B
ENSG00000013523	346.026	-0.0936495	0.322414	-0.290463	0.771462	0.955888	ANGEL1
ENSG00000013561	662.727	-0.237096	0.168085	-1.41057	0.158371	0.65794	RNF14
ENSG00000013563	66.1373	-1.40637	0.604194	-2.32767	0.0199294	0.300333	DNASE1L1
ENSG00000013573	201.44	2.11499	0.723692	2.9225	0.00347233	0.133621	DDX11
ENSG00000013583	609.167	-0.345502	0.352263	-0.980807	0.326688	0.79439	HEBP1
ENSG00000013588	120.344	-0.586505	0.69301	-0.846314	0.397378	0.829025	GPRC5A
ENSG00000013619	172.177	-0.314729	0.296805	-1.06039	0.288967	0.769974	MAMLD1
ENSG00000013725	31.5878	0.823037	0.641853	1.28228	0.199743	0.698849	CD6
ENSG00000013810	87.1018	-0.376755	0.419439	-0.898236	0.36906	0.816807	TACC3
ENSG00000014123	317.438	-0.0417429	0.367541	-0.113573	0.909576	0.982625	UFL1
ENSG00000014138	138.721	0.538258	0.379167	1.41958	0.155731	0.654332	POLA2
ENSG00000014164	176.468	-0.199518	0.257597	-0.774535	0.438614	0.847849	ZC3H3
ENSG00000014216	910.25	0.182062	0.273965	0.664544	0.506342	0.876927	CAPN1
ENSG00000014257	38.9405	0.420023	0.85314	0.492326	0.622489	0.911691	ACP3
ENSG00000014641	4839.04	-0.105135	0.519471	-0.202389	0.839612	0.969818	MDH1
ENSG00000014824	1083.95	0.386871	0.260864	1.48303	0.138065	0.630871	SLC30A9
ENSG00000014914	76.2004	-0.812395	0.462718	-1.7557	0.0791395	0.521503	MTMR11
ENSG00000014919	386.956	0.438851	0.216044	2.03131	0.0422238	0.398328	COX15
ENSG00000015133	72.7438	0.445734	0.544879	0.818042	0.413333	0.835504	CCDC88C
ENSG00000015153	479.126	-0.0916846	0.219435	-0.417822	0.676078	0.927693	YAF2
ENSG00000015171	1282.55	-0.167105	0.154906	-1.07875	0.280699	0.764016	ZMYND11
ENSG00000015285	132.474	0.257533	0.516384	0.498724	0.617974	0.910793	WAS
ENSG00000015475	1015.86	-0.441875	0.316509	-1.39609	0.162687	0.662716	BID
ENSG00000015479	3201.08	-0.15574	0.296402	-0.525437	0.599279	0.907407	MATR3
ENSG00000015532	370.704	0.302726	0.297988	1.0159	0.309676	0.78265	XYLT2
ENSG00000015592	6243.7	1.13972	0.488873	2.33132	0.0197366	0.298373	STMN4
ENSG00000015676	3108.05	0.328484	0.337169	0.97424	0.329937	0.795817	NUDCD3
ENSG00000016391	270.217	-0.182742	0.340477	-0.536724	0.591458	0.904515	CHDH
ENSG00000016402	66.7974	-0.112299	0.372775	-0.301251	0.763223	0.953728	IL20RA
ENSG00000016602	155.268	0.584881	0.734995	0.795762	0.42617	0.843054	CLCA4
ENSG00000016864	515.378	-0.26425	0.249405	-1.05952	0.289362	0.770046	GLT8D1
ENSG00000017260	992.903	-0.22734	0.163155	-1.3934	0.163499	0.66342	ATP2C1
ENSG00000017483	209.118	-0.128316	0.56684	-0.226371	0.820913	0.966687	SLC38A5
ENSG00000017797	926.696	0.361928	0.226135	1.6005	0.109489	0.577969	RALBP1
ENSG00000018189	3652.81	0.710053	0.361612	1.96357	0.0495795	0.426875	RUFY3
ENSG00000018236	3756.01	0.357178	0.464282	0.769312	0.441708	0.84856	CNTN1
ENSG00000018280	286.644	0.538989	0.487893	1.10473	0.269278	0.757228	SLC11A1
ENSG00000018408	554.723	-0.923029	0.511787	-1.80354	0.0713034	0.500558	WWTR1
ENSG00000018510	310.63	-0.139707	0.299225	-0.466895	0.640575	0.917748	AGPS
ENSG00000018607	26.0146	-0.476376	1.16214	-0.409913	0.68187	0.929342	ZNF285CP
ENSG00000018610	295.765	-0.0953825	0.242727	-0.392962	0.694348	0.934518	STEEP1
ENSG00000018625	8542.2	-0.922072	0.240699	-3.83081	0.000127724	0.0214249	ATP1A2
ENSG00000018699	131.317	-0.22695	0.388123	-0.584737	0.558725	0.893154	TTC27
ENSG00000018869	131.037	-0.317616	0.161126	-1.97123	0.0486981	0.42409	ZNF582
ENSG00000019102	835.324	6.91116	1.54465	4.47425	7.67e-06	0.00311342	VSIG2
ENSG00000019144	1632.64	0.627288	0.389691	1.6097	0.107462	0.574883	PHLDB1
ENSG00000019169	175.807	-2.5612	1.16911	-2.19072			MARCO
ENSG00000019186	16.3609	-0.906894	0.831725	-1.09038	0.275547	0.761284	CYP24A1
ENSG00000019485	291.371	0.0719805	0.280948	0.256206	0.797792	0.961944	PRDM11
ENSG00000019505	1757.48	0.337717	0.776218	0.43508	0.663504	0.923106	SYT13
ENSG00000019549	56.1394	-2.14112	0.649706	-3.29552			SNAI2
ENSG00000019582	6928.27	0.0604216	0.471874	0.128046	0.898112	0.981199	CD74
ENSG00000019991	141.363	-1.30013	0.535297	-2.42881	0.0151486	0.266709	HGF
ENSG00000019995	38.0827	-0.16629	0.630737	-0.263644	0.792055	0.959971	ZRANB1
ENSG00000020129	4431.63	-0.162337	0.607932	-0.267032	0.789444	0.959068	NCDN
ENSG00000020181	530.748	-0.791206	0.257027	-3.0783	0.00208187	0.100776	ADGRA2
ENSG00000020256	187.722	0.0550641	0.289187	0.19041	0.848988	0.971184	ZFP64
ENSG00000020426	331.662	-0.169806	0.360722	-0.470739	0.637827	0.917208	MNAT1
ENSG00000020577	529.331	-0.627026	0.364045	-1.72238	0.085	0.532763	SAMD4A
ENSG00000020633	34.8451	-0.366057	0.652487	-0.561018	0.574785	0.89809	RUNX3
ENSG00000020922	205.974	0.391071	0.404377	0.967096	0.333496	0.797924	MRE11
ENSG00000021300	8754.27	0.23979	0.542494	0.442014	0.658479	0.921999	PLEKHB1
ENSG00000021355	503.678	-0.40864	0.543399	-0.752006	0.452047	0.854125	SERPINB1
ENSG00000021488	29.1773	0.307714	0.581045	0.529587	0.596398	0.906358	SLC7A9
ENSG00000021574	459.275	0.239484	0.203363	1.17761	0.238951	0.735104	SPAST
ENSG00000021645	932.169	0.302808	0.472085	0.641427	0.521245	0.882361	NRXN3
ENSG00000021762	157.568	-0.331198	0.296853	-1.1157	0.264551	0.753008	OSBPL5
ENSG00000021776	372.471	-0.205817	0.188149	-1.09391	0.273997	0.76105	AQR
ENSG00000021826	123.251	0.945513	0.608812	1.55305	0.120412	0.598152	CPS1
ENSG00000022267	1505.16	-0.700945	0.312831	-2.24065	0.0250487	0.32281	FHL1
ENSG00000022277	2132.43	0.176353	0.362838	0.486037	0.626941	0.913839	RTF2
ENSG00000022355	2170.93	-0.0387555	0.73677	-0.0526018	0.958049	0.993194	GABRA1
ENSG00000022556	75.9199	0.846078	0.63552	1.33132	0.183085	0.683258	NLRP2
ENSG00000022567	525.622	-0.101643	0.489588	-0.207609	0.835534	0.969551	SLC45A4
ENSG00000022840	1768.14	0.192414	0.13624	1.41232	0.157856	0.657751	RNF10
ENSG00000022976	88.6527	1.29138	0.744747	1.73399	0.08292	0.527733	ZNF839
ENSG00000023041	438.26	-0.0107488	0.239414	-0.0448965	0.96419	0.993922	ZDHHC6
ENSG00000023171	1739.6	0.34627	0.467252	0.741076	0.458647	0.856537	GRAMD1B
ENSG00000023191	1674.88	-0.015343	0.346664	-0.0442589	0.964698	0.993944	RNH1
ENSG00000023228	1958.87	0.000960721	0.237334	0.00404797	0.99677	0.999137	NDUFS1
ENSG00000023287	1150.91	-0.403431	0.251682	-1.60294	0.108948	0.57739	RB1CC1
ENSG00000023318	684.913	-0.22406	0.359738	-0.622843	0.533388	0.885863	ERP44
ENSG00000023330	484.364	0.0382203	0.391862	0.0975353	0.922301	0.985458	ALAS1
ENSG00000023445	82.5165	0.441887	0.413731	1.06805	0.285497	0.76731	BIRC3
ENSG00000023516	1423.26	-0.294146	0.443087	-0.663857	0.506782	0.877267	AKAP11
ENSG00000023572	1376.3	-0.122118	0.209487	-0.582936	0.559936	0.893638	GLRX2
ENSG00000023608	115.09	-0.251471	0.38285	-0.65684	0.511284	0.878658	SNAPC1
ENSG00000023697	299.427	-0.0821895	0.359053	-0.228907	0.818942	0.966529	DERA
ENSG00000023734	2255.32	0.102253	0.255231	0.400631	0.688692	0.932119	STRAP
ENSG00000023839	49.5004	0.784064	0.966425	0.811303	0.417192	0.837939	ABCC2
ENSG00000023892	96.8842	0.0842838	0.412827	0.204163	0.838226	0.969677	DEF6
ENSG00000023902	1549.21	0.120161	0.347424	0.345864	0.729445	0.944589	PLEKHO1
ENSG00000023909	350.615	-0.0181074	0.24497	-0.073917	0.941076	0.990042	GCLM
ENSG00000024048	527.003	-0.372542	0.274099	-1.35915	0.174098	0.673538	UBR2
ENSG00000024422	708.472	-0.658162	0.473373	-1.39037	0.164417	0.664446	EHD2
ENSG00000024526	20.1919	0.43116	1.00427	0.429327	0.667686	0.924501	DEPDC1
ENSG00000024862	812.909	-0.211913	0.331689	-0.63889	0.522894	0.883187	CCDC28A
ENSG00000025039	549.669	0.305019	0.268216	1.13721	0.255449	0.749259	RRAGD
ENSG00000025156	637.205	0.442568	0.217045	2.03906	0.0414439	0.395572	HSF2
ENSG00000025293	817.115	0.133084	0.193636	0.687288	0.491901	0.870714	PHF20
ENSG00000025423	215.59	-0.245081	0.367887	-0.666184	0.505293	0.876404	HSD17B6
ENSG00000025434	248.256	0.0782958	0.266528	0.293762	0.76894	0.955472	NR1H3
ENSG00000025708	150.335	0.624929	0.617042	1.01278	0.311164	0.783904	TYMP
ENSG00000025770	1109.31	0.515225	0.259712	1.98383	0.0472744	0.418438	NCAPH2
ENSG00000025772	902.899	-0.198768	0.409924	-0.48489	0.627754	0.914031	TOMM34
ENSG00000025796	861.342	0.148524	0.268174	0.553834	0.579692	0.90031	SEC63
ENSG00000025800	1055.44	0.173659	0.107575	1.61431	0.106461	0.57372	KPNA6
ENSG00000026025	6722.94	-1.92021	0.679241	-2.82699	0.00469874	0.156826	VIM
ENSG00000026036	212.769	0.265944	0.603897	0.44038	0.659662	0.922035	RTEL1-TNFRSF6B
ENSG00000026103	282.382	0.531345	0.350295	1.51685	0.129304	0.614256	FAS
ENSG00000026297	1793.04	0.405181	0.302927	1.33755	0.181042	0.681613	RNASET2
ENSG00000026508	1044.1	1.16576	0.716411	1.62723	0.103689	0.569099	CD44
ENSG00000026559	342.852	0.0670313	0.312187	0.214715	0.829989	0.968713	KCNG1
ENSG00000026652	1030.87	0.697132	0.28204	2.47175	0.0134453	0.255243	AGPAT4
ENSG00000026751	129.776	5.18347	1.13232	4.57776	4.7e-06	0.00228055	SLAMF7
ENSG00000026950	195.016	-0.122804	0.5875	-0.209028	0.834427	0.969194	BTN3A1
ENSG00000027001	118.916	-0.0518863	0.410001	-0.126552	0.899295	0.981199	MIPEP
ENSG00000027075	175.492	-1.3057	0.627313	-2.08142	0.0373958	0.376855	PRKCH
ENSG00000027644	23.8105	-1.49699	1.11962	-1.33706	0.181204	0.681613	INSRR
ENSG00000027697	829.37	-0.539262	0.412181	-1.30831	0.190767	0.692459	IFNGR1
ENSG00000027847	413.918	0.0571323	0.212316	0.269091	0.78786	0.9584	B4GALT7
ENSG00000027869	29.711	1.75098	1.17739	1.48717	0.136969	0.628605	SH2D2A
ENSG00000028116	29.2741	-0.156666	1.08154	-0.144854	0.884826	0.97871	VRK2
ENSG00000028137	458.322	-0.548268	0.657825	-0.833455			TNFRSF1B
ENSG00000028203	587.186	-0.144014	0.203748	-0.706822	0.479677	0.86528	VEZT
ENSG00000028277	192.674	-0.0233201	0.410199	-0.0568508	0.954664	0.992508	POU2F2
ENSG00000028310	397.273	0.244257	0.224281	1.08906	0.276126	0.761553	BRD9
ENSG00000028528	1187.08	-0.0277853	0.370848	-0.0749238	0.940275	0.989883	SNX1
ENSG00000028839	794.943	-0.793695	0.44181	-1.79646	0.0724207	0.503482	TBPL1
ENSG00000029153	117.363	-0.653564	0.397554	-1.64396	0.100184	0.562284	ARNTL2
ENSG00000029363	1256.34	0.0206167	0.218139	0.0945121	0.924702	0.986115	BCLAF1
ENSG00000029364	567.477	-0.147876	0.189716	-0.779462	0.435708	0.84705	SLC39A9
ENSG00000029534	276.924	0.128319	0.52036	0.246597	0.80522	0.963601	ANK1
ENSG00000029639	155.179	0.208757	0.371066	0.562589	0.573715	0.897532	TFB1M
ENSG00000029725	123.501	0.212551	0.252849	0.840626	0.400558	0.830201	RABEP1
ENSG00000029993	359.983	0.404818	0.350394	1.15532	0.247959	0.744971	HMGB3
ENSG00000030066	186.917	-0.160535	0.294318	-0.545446	0.585446	0.902507	NUP160
ENSG00000030110	91.1463	-0.251663	0.576672	-0.436405	0.662543	0.922848	BAK1
ENSG00000030304	27.9068	0.93314	0.761914	1.22473	0.220676	0.718436	MUSK
ENSG00000030419	110.768	0.206985	0.562642	0.367881	0.712962	0.939577	IKZF2
ENSG00000030582	1448.94	-0.638861	0.417172	-1.53141			GRN
ENSG00000031003	540.201	-0.534417	0.200169	-2.66982	0.00758916	0.196277	FAM13B
ENSG00000031081	455.224	-0.0303095	0.490361	-0.0618107	0.950714	0.992025	ARHGAP31
ENSG00000031691	80.136	0.586512	0.600347	0.976954	0.328592	0.795199	CENPQ
ENSG00000031698	2910.85	0.462769	0.30612	1.51173	0.130604	0.617286	SARS1
ENSG00000031823	627.779	-0.203876	0.110588	-1.84356	0.0652478	0.48213	RANBP3
ENSG00000032219	368.339	-0.517611	0.156027	-3.31745	0.000908421	0.0676893	ARID4A
ENSG00000032389	477.87	-0.121801	0.322031	-0.378229	0.705261	0.937642	EIPR1
ENSG00000032444	1527.47	0.231016	0.248133	0.931014	0.351846	0.808829	PNPLA6
ENSG00000032742	198.189	-0.461912	0.356707	-1.29494	0.195342	0.697078	IFT88
ENSG00000033011	410.004	0.267001	0.27115	0.984699	0.324772	0.793776	ALG1
ENSG00000033030	158.39	-0.673043	0.367204	-1.83289	0.0668192	0.486567	ZCCHC8
ENSG00000033050	956.438	0.320545	0.204048	1.57093	0.116198	0.592534	ABCF2
ENSG00000033100	289.192	-0.507282	0.259125	-1.95767	0.0502687	0.429591	CHPF2
ENSG00000033122	951.4	0.3644	0.45447	0.801814	0.422661	0.839704	LRRC7
ENSG00000033170	739.865	0.524638	0.39252	1.33659	0.181357	0.681772	FUT8
ENSG00000033178	367.842	0.00587321	0.186615	0.0314724	0.974893	0.995681	UBA6
ENSG00000033327	1006.45	0.763157	0.288043	2.64945	0.00806229	0.203294	GAB2
ENSG00000033627	7674.4	0.968922	0.451905	2.14408	0.0320263	0.356156	ATP6V0A1
ENSG00000033800	430.11	-0.124635	0.434058	-0.287139	0.774006	0.956065	PIAS1
ENSG00000033867	140.218	-0.349747	0.441665	-0.791881	0.42843	0.843131	SLC4A7
ENSG00000034053	2115.86	0.43641	0.478223	0.912567	0.36147	0.813599	APBA2
ENSG00000034152	434.273	-0.216962	0.27743	-0.782042	0.43419	0.846551	MAP2K3
ENSG00000034239	114.054	0.0907749	0.40977	0.221527	0.824682	0.967668	CLXN
ENSG00000034510	92501.5	0.113724	0.33168	0.342874	0.731693	0.945202	TMSB10
ENSG00000034533	83.5201	0.288135	0.482133	0.597626	0.55009	0.890517	ASTE1
ENSG00000034677	766.143	-0.273413	0.251371	-1.08769	0.276734	0.761707	RNF19A
ENSG00000034693	193.455	-0.388967	0.247416	-1.57212	0.115923	0.592266	PEX3
ENSG00000034713	6971.75	-0.171138	0.433729	-0.394574	0.693157	0.933863	GABARAPL2
ENSG00000034971	36.6723	0.712602	0.76076	0.936697	0.348914	0.807594	MYOC
ENSG00000035115	283.338	-0.392263	0.371801	-1.05504	0.291409	0.771662	SH3YL1
ENSG00000035141	448.928	-0.0741276	0.269261	-0.2753	0.783086	0.957901	FAM136A
ENSG00000035403	564.642	-0.410924	0.432996	-0.949024	0.342608	0.803703	VCL
ENSG00000035499	25.015	-0.425417	0.507806	-0.837755	0.402168	0.830526	DEPDC1B
ENSG00000035664	168.131	0.552422	0.396325	1.39386	0.16336	0.663326	DAPK2
ENSG00000035681	276.615	-0.0783104	0.372047	-0.210485	0.833289	0.968848	NSMAF
ENSG00000035687	841.793	0.0057988	0.228325	0.0253971	0.979738	0.996745	ADSS2
ENSG00000035862	4102.56	0.145043	0.412451	0.351661	0.725093	0.943289	TIMP2
ENSG00000035928	703.854	0.191754	0.28297	0.677647	0.497996	0.873328	RFC1
ENSG00000036054	362.904	-0.371373	0.29435	-1.26167	0.207067	0.706017	TBC1D23
ENSG00000036257	996.372	-0.030066	0.216095	-0.139133	0.889345	0.97987	CUL3
ENSG00000036448	764.077	1.02536	0.427454	2.39876	0.0164505	0.277022	MYOM2
ENSG00000036530	1086.19	0.234541	0.528834	0.443505	0.6574	0.921999	CYP46A1
ENSG00000036549	766.95	0.703684	0.514948	1.36652	0.171777	0.672473	ZZZ3
ENSG00000036565	77.6678	4.45	1.25702	3.54012	0.000399939	0.0427353	SLC18A1
ENSG00000036672	624.908	0.010087	0.379612	0.0265719	0.978801	0.996745	USP2
ENSG00000036828	78.2673	1.02822	0.435812	2.35933	0.0183079	0.291156	CASR
ENSG00000037042	1462.08	0.37068	0.363045	1.02103	0.307241	0.781524	TUBG2
ENSG00000037241	414.642	-0.516668	0.499288	-1.03481	0.300758	0.776419	RPL26L1
ENSG00000037280	54.4137	-0.429338	0.445983	-0.962677	0.33571	0.7982	FLT4
ENSG00000037474	256.848	0.118551	0.190797	0.621348	0.534371	0.886301	NSUN2
ENSG00000037637	474.298	0.139707	0.148924	0.938113	0.348186	0.807203	FBXO42
ENSG00000037749	509.284	-0.093619	0.286335	-0.326955	0.743702	0.949749	MFAP3
ENSG00000037757	166.059	-0.208053	0.337338	-0.61675	0.5374	0.886828	MRI1
ENSG00000037897	106.812	-0.0618268	0.310488	-0.199128	0.842163	0.970208	METTL1
ENSG00000038002	192.129	0.140273	0.442306	0.317141	0.751137	0.951407	AGA
ENSG00000038210	53.7814	-0.682699	0.29421	-2.32045	0.0203166	0.301641	PI4K2B
ENSG00000038219	676.682	0.0802763	0.161384	0.497423	0.618891	0.910793	BOD1L1
ENSG00000038274	1068.08	-0.203686	0.303525	-0.671068	0.502177	0.875856	MAT2B
ENSG00000038295	106.763	0.639976	0.509153	1.25694	0.208774	0.707471	TLL1
ENSG00000038358	1079.99	0.0158473	0.307877	0.0514727	0.958949	0.993249	EDC4
ENSG00000038382	1187.32	-0.446366	0.287085	-1.55482	0.119988	0.597646	TRIO
ENSG00000038427	616.729	0.00544648	0.385922	0.0141129	0.98874	0.998274	VCAN
ENSG00000038532	451.672	0.257338	0.303542	0.847785	0.396558	0.82847	CLEC16A
ENSG00000038945	203.241	-0.957334	0.748398	-1.27918			MSR1
ENSG00000039068	70.1045	0.23223	0.728941	0.318586	0.750041	0.951407	CDH1
ENSG00000039123	345.941	-0.545735	0.368453	-1.48115	0.138566	0.63171	MTREX
ENSG00000039139	164.946	0.414107	0.488208	0.848219	0.396316	0.82842	DNAH5
ENSG00000039319	661.794	-0.00376388	0.209713	-0.0179478	0.985681	0.997906	ZFYVE16
ENSG00000039523	1329.52	-0.210602	0.323746	-0.650515	0.515359	0.879914	RIPOR1
ENSG00000039537	52.0719	1.63562	1.30364	1.25466	0.209604	0.707723	C6
ENSG00000039560	139.622	-1.02954	0.599117	-1.71842	0.0857192	0.535611	RAI14
ENSG00000039650	288.2	0.431041	0.347275	1.24121	0.214528	0.712534	PNKP
ENSG00000040199	507.369	-0.0632864	0.300321	-0.210729	0.833099	0.96884	PHLPP2
ENSG00000040275	151.452	0.414029	0.284732	1.4541	0.145918	0.639709	SPDL1
ENSG00000040341	1309.7	0.382418	0.378171	1.01123	0.311906	0.784388	STAU2
ENSG00000040487	129.573	-0.216555	0.230851	-0.938074	0.348207	0.807203	SLC66A1
ENSG00000040531	163.072	-0.322316	0.419043	-0.769172	0.441791	0.84856	CTNS
ENSG00000040608	576.806	-0.00251499	0.639648	-0.00393184	0.996863	0.999137	RTN4R
ENSG00000040633	725.244	-0.0891445	0.204272	-0.436401	0.662546	0.922848	PHF23
ENSG00000040731	385.245	-0.389925	0.537874	-0.724938	0.46849	0.860389	CDH10
ENSG00000040933	912.958	-0.0030788	0.38746	-0.00794611	0.99366	0.999033	INPP4A
ENSG00000041353	293.122	0.153028	0.702161	0.217938	0.827477	0.968163	RAB27B
ENSG00000041357	1682.08	-0.00363925	0.158012	-0.0230314	0.981625	0.996745	PSMA4
ENSG00000041515	166.601	1.03017	0.538068	1.91458	0.0555461	0.449657	MYO16
ENSG00000041802	307.389	-0.146921	0.2055	-0.714941	0.474645	0.862997	LSG1
ENSG00000041880	153.918	-0.275618	0.304136	-0.906233	0.364813	0.814859	PARP3
ENSG00000041982	249.123	0.92213	0.557526	1.65397	0.0981338	0.559648	TNC
ENSG00000041988	414.102	0.29452	0.269555	1.09262	0.274563	0.76105	THAP3
ENSG00000042062	40.8444	-0.835881	0.513263	-1.62856	0.103405	0.568033	RIPOR3
ENSG00000042088	159.617	0.599642	0.517215	1.15937	0.246307	0.743384	TDP1
ENSG00000042286	215.275	-0.259148	0.321592	-0.80583	0.420341	0.8388	AIFM2
ENSG00000042317	310.024	0.446954	0.316821	1.41075	0.15832	0.65794	SPATA7
ENSG00000042429	286.871	-0.309713	0.373097	-0.830114	0.406474	0.833176	MED17
ENSG00000042445	547.652	0.201124	0.27749	0.724799	0.468576	0.860389	RETSAT
ENSG00000042493	1082.1	0.259334	0.421458	0.615326	0.53834	0.886905	CAPG
ENSG00000042753	5077.44	0.442439	0.254152	1.74084	0.0817112	0.52491	AP2S1
ENSG00000042781	85.0908	0.316254	0.589486	0.536492	0.591619	0.904515	USH2A
ENSG00000042832	54.8551	0.761313	1.01318	0.751413	0.452404	0.854125	TG
ENSG00000042980	109.517	0.132587	0.535982	0.247371	0.804621	0.963314	ADAM28
ENSG00000043039	26.9845	1.01634	0.85386	1.19029	0.233931	0.729248	BARX2
ENSG00000043093	554.884	-0.0412935	0.2165	-0.190732	0.848736	0.971184	DCUN1D1
ENSG00000043143	1049.01	0.568504	0.199596	2.84827	0.00439572	0.150599	JADE2
ENSG00000043355	560.053	-1.35602	0.626266	-2.16525	0.0303685	0.34783	ZIC2
ENSG00000043462	227.464	-0.2528	0.429258	-0.588923	0.555913	0.892252	LCP2
ENSG00000043514	171.084	-0.440064	0.221999	-1.98228	0.0474479	0.419359	TRIT1
ENSG00000043591	290.682	0.100339	0.468	0.2144	0.830235	0.968713	ADRB1
ENSG00000044090	233.951	0.0924664	0.235743	0.392234	0.694885	0.934652	CUL7
ENSG00000044115	2108.04	-0.0166335	0.429782	-0.0387021	0.969128	0.994309	CTNNA1
ENSG00000044446	238.22	0.0118607	0.287972	0.0411869	0.967147	0.993944	PHKA2
ENSG00000044459	77.2905	-0.296628	0.435382	-0.681305	0.495679	0.872126	CNTLN
ENSG00000044524	75.8406	-0.289215	0.408753	-0.707554	0.479222	0.865123	EPHA3
ENSG00000044574	5133.74	0.774588	0.460493	1.68208	0.0925525	0.548585	HSPA5
ENSG00000046604	67.6761	-2.29664	1.1639	-1.97322			DSG2
ENSG00000046647	292.427	0.0289696	0.371825	0.0779119	0.937898	0.989416	GEMIN8
ENSG00000046651	381.191	-0.472174	0.456665	-1.03396			OFD1
ENSG00000046653	10463.1	0.381797	0.571971	0.667512	0.504445	0.876043	GPM6B
ENSG00000046889	801.843	0.0412936	0.213689	0.193242	0.84677	0.970816	PREX2
ENSG00000047056	329.35	-0.24328	0.267138	-0.91069	0.362459	0.813717	WDR37
ENSG00000047188	274.846	-0.0136754	0.217283	-0.0629383	0.949816	0.991701	YTHDC2
ENSG00000047230	135.259	-0.100758	0.350485	-0.287483	0.773743	0.956065	CTPS2
ENSG00000047249	2046.6	0.269051	0.382651	0.703125	0.481978	0.866971	ATP6V1H
ENSG00000047315	649.597	0.227813	0.294133	0.774522	0.438622	0.847849	POLR2B
ENSG00000047346	271.288	-0.194499	0.363651	-0.534852	0.592752	0.90512	FAM214A
ENSG00000047365	875.739	0.403302	0.413013	0.976486	0.328824	0.795274	ARAP2
ENSG00000047410	374.245	-0.126906	0.364681	-0.347992	0.727846	0.943909	TPR
ENSG00000047457	459.158	-0.427066	0.693647	-0.615683	0.538104	0.886828	CP
ENSG00000047578	173.322	0.0727	0.472501	0.153862	0.877719	0.977653	KATNIP
ENSG00000047579	838.35	0.108716	0.324506	0.335022	0.737609	0.947288	DTNBP1
ENSG00000047597	240.242	0.38375	0.417217	0.919787	0.357684	0.81188	XK
ENSG00000047617	64.4535	-2.08545	0.649847	-3.20914	0.00133135	0.0810187	ANO2
ENSG00000047621	301.43	0.0407616	0.284861	0.143093	0.886217	0.978728	C12orf4
ENSG00000047634	147.695	-0.198831	0.397446	-0.500272	0.616883	0.910587	SCML1
ENSG00000047644	242.576	-0.476328	0.470641	-1.01208	0.311498	0.784066	WWC3
ENSG00000047648	161.727	0.0403068	0.685006	0.0588415	0.953078	0.992364	ARHGAP6
ENSG00000047662	39.8362	2.11457	0.821533	2.57393	0.0100552	0.22277	FAM184B
ENSG00000047849	5351.95	0.203301	0.183194	1.10976	0.267103	0.754599	MAP4
ENSG00000047932	589.875	-0.0688524	0.259563	-0.265263	0.790807	0.959461	GOPC
ENSG00000047936	102.018	-0.540906	0.72527	-0.7458	0.455788	0.855705	ROS1
ENSG00000048028	231.267	-0.119434	0.324789	-0.367727	0.713077	0.939577	USP28
ENSG00000048052	423.814	0.346619	0.254702	1.36088	0.173551	0.673455	HDAC9
ENSG00000048140	477.671	0.0908982	0.361218	0.251644	0.801317	0.962666	TSPAN17
ENSG00000048162	464.278	-0.050902	0.399879	-0.127294	0.898708	0.981199	NOP16
ENSG00000048342	254.035	-0.024685	0.296392	-0.0832848	0.933625	0.987872	CC2D2A
ENSG00000048392	473.937	-0.00233512	0.202181	-0.0115496	0.990785	0.998494	RRM2B
ENSG00000048405	263.807	0.0992952	0.363868	0.272888	0.78494	0.958295	ZNF800
ENSG00000048471	322.379	0.677657	0.291874	2.32175	0.0202464	0.301486	SNX29
ENSG00000048540	3110.4	-0.166404	0.538997	-0.308729	0.757528	0.952355	LMO3
ENSG00000048544	503.236	-0.204905	0.24766	-0.827366	0.40803	0.833531	MRPS10
ENSG00000048649	683.885	-0.0963592	0.161067	-0.598254	0.54967	0.890437	RSF1
ENSG00000048707	1423.27	0.0888212	0.239763	0.370454	0.711044	0.938598	VPS13D
ENSG00000048740	1772.62	-0.219754	0.308453	-0.71244	0.476193	0.863852	CELF2
ENSG00000048828	656.45	0.0753701	0.267963	0.281271	0.778503	0.956733	FAM120A
ENSG00000048991	1184.09	0.00729371	0.45841	0.0159109	0.987305	0.997916	R3HDM1
ENSG00000049089	363.862	0.633932	0.542309	1.16895	0.242424	0.740068	COL9A2
ENSG00000049130	324.713	0.0975571	0.452126	0.215774	0.829164	0.968372	KITLG
ENSG00000049167	233.493	0.283103	0.336516	0.841277	0.400193	0.83005	ERCC8
ENSG00000049192	89.6716	1.01217	0.723055	1.39986	0.161557	0.661487	ADAMTS6
ENSG00000049239	176.303	-0.198103	0.291443	-0.679734	0.496673	0.872907	H6PD
ENSG00000049245	1236.89	0.195383	0.531733	0.367445			VAMP3
ENSG00000049246	420.34	-0.712307	0.294078	-2.42217	0.0154281	0.268868	PER3
ENSG00000049283	84.6996	-0.160496	0.826385	-0.194215	0.846008	0.970765	EPN3
ENSG00000049323	390.927	-1.73953	0.637938	-2.7268	0.00639521	0.178698	LTBP1
ENSG00000049449	463.52	-0.491626	0.464361	-1.05872	0.289729	0.770468	RCN1
ENSG00000049540	265.222	-1.54462	0.638617	-2.4187	0.015576	0.269589	ELN
ENSG00000049541	220.556	0.369273	0.178213	2.07209	0.0382575	0.37962	RFC2
ENSG00000049618	1328.53	0.185394	0.168398	1.10093	0.270928	0.75856	ARID1B
ENSG00000049656	1124.59	-0.264511	0.243591	-1.08588	0.277531	0.762349	CLPTM1L
ENSG00000049759	1174.03	0.294003	0.366704	0.801744	0.422701	0.839704	NEDD4L
ENSG00000049769	807.865	0.0287159	0.343333	0.0836387	0.933344	0.987697	PPP1R3F
ENSG00000049860	927.736	-0.438686	0.375926	-1.16695	0.243232	0.74151	HEXB
ENSG00000049883	151.849	0.263334	0.217738	1.20941	0.226507	0.724239	PTCD2
ENSG00000050030	269.704	0.205913	0.543799	0.378657	0.704943	0.937603	NEXMIF
ENSG00000050130	791.394	-0.050013	0.323353	-0.15467	0.877081	0.977563	JKAMP
ENSG00000050165	11843.7	-0.1924	0.369856	-0.520203	0.602922	0.907654	DKK3
ENSG00000050327	57.6298	-0.946057	0.847961	-1.11569			ARHGEF5
ENSG00000050344	21.3966	-0.356606	0.532412	-0.669792	0.50299	0.875871	NFE2L3
ENSG00000050393	524.518	-0.611569	0.20993	-2.91321	0.00357735	0.134278	MCUR1
ENSG00000050405	259.678	-0.449715	0.519024	-0.866462	0.386237	0.826457	LIMA1
ENSG00000050426	692.481	0.17379	0.229256	0.758059	0.448415	0.851569	LETMD1
ENSG00000050438	890.195	0.44077	0.464845	0.948208	0.343024	0.803722	SLC4A8
ENSG00000050555	68.5377	-0.334588	0.387035	-0.86449	0.387319	0.826457	LAMC3
ENSG00000050628	29.4344	-0.3403	0.707077	-0.481278	0.630319	0.914556	PTGER3
ENSG00000050748	1611.33	0.143261	0.437534	0.327429	0.743344	0.949584	MAPK9
ENSG00000050767	93.9625	-0.420591	0.617031	-0.681638	0.495468	0.872126	COL23A1
ENSG00000050820	885.387	-0.176935	0.228762	-0.773448	0.439257	0.847941	BCAR1
ENSG00000051009	479.065	0.709325	0.288757	2.45647	0.0140308	0.258429	FHIP1B
ENSG00000051108	1948.6	-0.504601	0.413225	-1.22113	0.222037	0.719956	HERPUD1
ENSG00000051128	723.738	0.329204	0.29172	1.12849	0.259111	0.751101	HOMER3
ENSG00000051341	56.4349	3.26828	1.25662	2.60086	0.00929905	0.217848	POLQ
ENSG00000051382	952.573	-0.143435	0.311626	-0.460279	0.645316	0.918221	PIK3CB
ENSG00000051523	813.734	0.083842	0.539234	0.155484	0.87644	0.977484	CYBA
ENSG00000051596	365.856	0.238522	0.381576	0.625097	0.531907	0.885134	THOC3
ENSG00000051620	617.494	-0.323254	0.289738	-1.11568	0.26456	0.753008	HEBP2
ENSG00000051825	181.757	0.0727609	0.339135	0.214548	0.83012	0.968713	MPHOSPH9
ENSG00000052126	464.317	0.0248716	0.317264	0.0783941	0.937515	0.989416	PLEKHA5
ENSG00000052723	338.198	-0.36648	0.375948	-0.974816	0.329652	0.795692	SIKE1
ENSG00000052749	444.736	0.177522	0.365926	0.485132	0.627583	0.914031	RRP12
ENSG00000052795	747.106	0.232483	0.173989	1.33619	0.181486	0.681772	FNIP2
ENSG00000052802	1592.48	0.453522	0.41805	1.08485	0.277987	0.762729	MSMO1
ENSG00000052841	420.68	-0.108551	0.228197	-0.47569	0.634295	0.916429	TTC17
ENSG00000052850	78.1333	-2.26718	0.91617	-2.47462	0.0133376	0.254662	ALX4
ENSG00000053108	361.174	-0.186964	0.582505	-0.320965	0.748237	0.951276	FSTL4
ENSG00000053254	608.987	-0.524496	0.250341	-2.09513	0.0361596	0.372358	FOXN3
ENSG00000053328	68.1585	-0.0204817	0.768346	-0.0266569	0.978733	0.996745	METTL24
ENSG00000053371	643.102	0.027862	0.238036	0.117049	0.906821	0.981712	AKR7A2
ENSG00000053372	673.779	1.09737	0.313981	3.49501	0.000474035	0.0476802	MRTO4
ENSG00000053438	2384.52	-0.732269	0.630814	-1.16083	0.24571	0.74332	NNAT
ENSG00000053501	1170	-0.40048	0.283712	-1.41157	0.158075	0.657751	USE1
ENSG00000053524	1212.37	0.109063	0.438033	0.248983	0.803374	0.963062	MCF2L2
ENSG00000053702	180.73	-0.509675	0.533968	-0.954504	0.339829	0.801474	NRIP2
ENSG00000053747	128.312	0.169542	0.802521	0.211262	0.832683	0.96884	LAMA3
ENSG00000053770	754.412	0.0400507	0.177815	0.225238	0.821794	0.967034	AP5M1
ENSG00000053900	334.091	-0.00434242	0.187831	-0.0231188	0.981556	0.996745	ANAPC4
ENSG00000053918	80.7743	-0.341176	0.662778	-0.514766	0.606717	0.908339	KCNQ1
ENSG00000054116	1127.97	-0.05803	0.160002	-0.362683	0.716842	0.940511	TRAPPC3
ENSG00000054118	1152.42	0.0918131	0.220725	0.415961	0.677439	0.928212	THRAP3
ENSG00000054148	5078.41	-0.0731365	0.354425	-0.206353	0.836515	0.969641	PHPT1
ENSG00000054179	176.242	0.567975	0.394581	1.43944	0.150027	0.643359	ENTPD2
ENSG00000054219	60.9753	-1.20708	0.675617	-1.78664	0.0739958	0.506589	LY75
ENSG00000054267	1023.88	-0.0360092	0.25069	-0.14364	0.885785	0.97871	ARID4B
ENSG00000054277	220.862	0.341222	1.24125	0.274903	0.783391	0.957901	OPN3
ENSG00000054282	210.693	0.0359769	0.27162	0.132453	0.894626	0.980619	SDCCAG8
ENSG00000054356	3679.56	0.667642	0.676233	0.987296	0.323498	0.792759	PTPRN
ENSG00000054392	80.3299	0.511621	0.347142	1.47381	0.140533	0.633913	HHAT
ENSG00000054523	3146.44	0.107278	0.348666	0.307681	0.758325	0.952548	KIF1B
ENSG00000054598	966.183	-3.22182	0.843293	-3.82052			FOXC1
ENSG00000054611	392.033	0.305871	0.259436	1.17899	0.238404	0.733991	TBC1D22A
ENSG00000054654	492.352	-0.729997	0.378835	-1.92696	0.0539851	0.443471	SYNE2
ENSG00000054690	1568.96	0.855381	0.659434	1.29715	0.194581	0.69642	PLEKHH1
ENSG00000054793	4107.02	0.216491	0.31777	0.68128	0.495694	0.872126	ATP9A
ENSG00000054803	287.747	0.0170696	0.702892	0.0242848	0.980625	0.996745	CBLN4
ENSG00000054965	2217.97	0.046948	0.307133	0.152859	0.878509	0.977692	FAM168A
ENSG00000054967	219.483	0.25585	0.252704	1.01245	0.311323	0.783904	RELT
ENSG00000054983	743.804	0.38104	0.258572	1.47364	0.14058	0.633913	GALC
ENSG00000055044	438.532	-0.142524	0.247901	-0.574924	0.565343	0.89559	NOP58
ENSG00000055070	1133.09	-0.234365	0.274324	-0.854336	0.392919	0.827665	SZRD1
ENSG00000055118	258.093	0.071055	0.625046	0.11368	0.909492	0.982591	KCNH2
ENSG00000055130	812.88	-0.0388776	0.221312	-0.175669	0.860554	0.97429	CUL1
ENSG00000055147	205.774	-0.229447	0.303313	-0.756468	0.449369	0.852188	FAM114A2
ENSG00000055163	3304.32	-0.0365526	0.483138	-0.0756567	0.939692	0.989878	CYFIP2
ENSG00000055208	896.841	-0.467596	0.26695	-1.75163	0.0798381	0.521503	TAB2
ENSG00000055211	512.528	-0.627008	0.351919	-1.78168	0.0748012	0.508774	GINM1
ENSG00000055332	663.869	-0.268628	0.189299	-1.41907	0.155879	0.654678	EIF2AK2
ENSG00000055483	422.332	0.189513	0.305491	0.620356	0.535023	0.886507	USP36
ENSG00000055609	1079.69	0.00916389	0.179463	0.0510627	0.959276	0.993249	KMT2C
ENSG00000055732	83.3338	1.04154	0.698787	1.4905	0.136092	0.626244	MCOLN3
ENSG00000055813	242.757	-3.48324	0.777246	-4.48151	7.41e-06	0.00307199	CCDC85A
ENSG00000055917	1377.84	-0.231064	0.177943	-1.29853	0.194105	0.69642	PUM2
ENSG00000055950	1385.97	-0.130066	0.332985	-0.390608	0.696087	0.93477	MRPL43
ENSG00000055955	25.1093	1.94338	0.743321	2.61446	0.00893697	0.21501	ITIH4
ENSG00000056050	775.498	0.154977	0.372472	0.416078	0.677353	0.928212	HPF1
ENSG00000056097	888.744	-0.477712	0.203523	-2.34721	0.0189148	0.294527	ZFR
ENSG00000056277	75.2709	-0.20742	0.344215	-0.602588	0.546783	0.88955	ZNF280C
ENSG00000056291	16.3322	-0.503074	1.15819	-0.434363	0.664025	0.923217	NPFFR2
ENSG00000056487	104.143	0.0666304	0.378151	0.176201	0.860136	0.974234	PHF21B
ENSG00000056558	53.7431	0.481688	0.497381	0.968447	0.332821	0.797576	TRAF1
ENSG00000056586	880.052	0.435697	0.262332	1.66086	0.0967422	0.557455	RC3H2
ENSG00000056736	327.079	-1.16677	0.436871	-2.67073	0.00756855	0.196277	IL17RB
ENSG00000056972	239.619	-0.275106	0.216094	-1.27308	0.202988	0.701668	TRAF3IP2
ENSG00000056998	217.791	0.566301	0.404368	1.40046	0.161375	0.661476	GYG2
ENSG00000057019	359.868	-0.210885	0.282965	-0.745268	0.45611	0.855819	DCBLD2
ENSG00000057252	303.558	-0.186631	0.317587	-0.587655	0.556764	0.892647	SOAT1
ENSG00000057294	363.328	-2.12761	0.915002	-2.32525			PKP2
ENSG00000057593	17.3677	-0.688283	0.576144	-1.19464	0.232229	0.727917	F7
ENSG00000057608	1283.37	0.0667279	0.366913	0.181863	0.85569	0.973131	GDI2
ENSG00000057657	381.198	1.36746	0.810179	1.68784	0.0914412	0.546993	PRDM1
ENSG00000057663	463.939	-0.0750007	0.27764	-0.270137	0.787055	0.9584	ATG5
ENSG00000057704	275.723	0.323754	0.526382	0.615056			TMCC3
ENSG00000057757	2792.1	0.469496	0.312319	1.50326	0.132773	0.621826	PITHD1
ENSG00000057935	620.182	-0.220472	0.210913	-1.04532	0.295874	0.77486	MTA3
ENSG00000058056	202.779	0.338422	0.272267	1.24298	0.213875	0.71214	USP13
ENSG00000058063	244.98	-0.623095	0.312202	-1.99581	0.0459548	0.413884	ATP11B
ENSG00000058085	47.1531	1.78335	0.836594	2.13168	0.0330335	0.360323	LAMC2
ENSG00000058091	1081.49	-0.126703	0.51221	-0.247366	0.804625	0.963314	CDK14
ENSG00000058262	1330.95	0.00789737	0.237362	0.0332714	0.973458	0.995167	SEC61A1
ENSG00000058272	935.548	-0.304191	0.24098	-1.26231	0.206837	0.705714	PPP1R12A
ENSG00000058335	821.206	0.175106	0.513378	0.341086	0.733039	0.945852	RASGRF1
ENSG00000058404	4600.81	0.0536631	0.61454	0.0873224	0.930415	0.986789	CAMK2B
ENSG00000058453	316.042	-0.408538	0.357148	-1.14389	0.252669	0.74759	CROCC
ENSG00000058600	265.814	-0.271592	0.196459	-1.38244	0.166838	0.666367	POLR3E
ENSG00000058668	1610.67	-0.12157	0.257361	-0.472371	0.636662	0.916518	ATP2B4
ENSG00000058673	1029.35	-0.700416	0.333514	-2.10011	0.035719	0.370039	ZC3H11A
ENSG00000058729	302.987	0.142189	0.26516	0.536239	0.591793	0.904558	RIOK2
ENSG00000058799	407.929	0.155386	0.296077	0.524816	0.599711	0.907552	YIPF1
ENSG00000058804	130.818	0.0237808	0.323075	0.0736075	0.941323	0.990198	NDC1
ENSG00000058866	558.535	-0.13412	0.393991	-0.340414	0.733545	0.945922	DGKG
ENSG00000059122	679.754	0.0439029	0.302793	0.144993	0.884716	0.97871	FLYWCH1
ENSG00000059145	42.0308	0.666988	0.506035	1.31807	0.187482	0.688442	UNKL
ENSG00000059377	227.401	0.0990752	0.514594	0.192531	0.847326	0.971002	TBXAS1
ENSG00000059378	88.1258	-0.66232	0.395513	-1.67458	0.0940163	0.552735	PARP12
ENSG00000059573	384.425	-0.616227	0.269193	-2.28916	0.0220701	0.309947	ALDH18A1
ENSG00000059588	211.079	-0.568424	0.241308	-2.35559	0.0184932	0.292467	TARBP1
ENSG00000059691	853.571	0.318655	0.274707	1.15998	0.246057	0.743384	GATB
ENSG00000059728	364.367	0.0398763	0.309316	0.128918	0.897423	0.981066	MXD1
ENSG00000059758	917.567	0.162945	0.317096	0.513866	0.607346	0.908339	CDK17
ENSG00000059769	129.796	-0.178751	0.314133	-0.56903	0.569336	0.896747	DNAJC25
ENSG00000059804	1070.66	-0.783287	0.38561	-2.03129	0.0422254	0.398328	SLC2A3
ENSG00000059915	3671.62	0.329463	0.679891	0.484582	0.627973	0.914031	PSD
ENSG00000060069	306.458	-0.0512213	0.184005	-0.278368	0.78073	0.957208	CTDP1
ENSG00000060138	878.635	-0.65867	0.69182	-0.952083	0.341055	0.802328	YBX3
ENSG00000060140	91.0438	0.278863	0.866267	0.321914	0.747518	0.951105	STYK1
ENSG00000060237	2015.32	-0.0923592	0.388158	-0.237943	0.811926	0.965689	WNK1
ENSG00000060339	420.837	-0.106903	0.314944	-0.339434	0.734283	0.946342	CCAR1
ENSG00000060491	661.275	-0.110519	0.249894	-0.442262	0.6583	0.921999	OGFR
ENSG00000060558	149.255	-0.112261	0.452553	-0.248062	0.804086	0.96317	GNA15
ENSG00000060642	234.001	0.048315	0.253993	0.190222	0.849135	0.971184	PIGV
ENSG00000060656	742.591	-0.534674	0.305432	-1.75055	0.0800238	0.521503	PTPRU
ENSG00000060688	433.49	0.153915	0.28834	0.533797	0.593482	0.905339	SNRNP40
ENSG00000060709	388.669	0.212718	0.700666	0.303594	0.761437	0.953173	RIMBP2
ENSG00000060718	231.561	-1.99451	0.747949	-2.66664			COL11A1
ENSG00000060749	308.797	-0.12417	0.282373	-0.439738	0.660127	0.922171	QSER1
ENSG00000060762	1994.04	0.0719262	0.579386	0.124142	0.901203	0.981387	MPC1
ENSG00000060971	1080.91	0.0365144	0.215226	0.169656	0.865281	0.975692	ACAA1
ENSG00000060982	414.542	0.0350838	0.267816	0.131	0.895776	0.980692	BCAT1
ENSG00000061273	443.8	-0.436092	0.328423	-1.32783	0.184233	0.683763	HDAC7
ENSG00000061337	647.04	-0.340205	0.57441	-0.592268	0.553671	0.891371	LZTS1
ENSG00000061455	121.134	-1.52457	0.887745	-1.71735			PRDM6
ENSG00000061656	54.4539	-1.47031	0.725758	-2.0259	0.0427755	0.399843	SPAG4
ENSG00000061676	2100.45	-0.816697	0.230864	-3.53757	0.000403832	0.0427353	NCKAP1
ENSG00000061794	673.681	0.215607	0.268602	0.802698	0.422149	0.839498	MRPS35
ENSG00000061918	1314.52	-0.135134	0.515826	-0.261977	0.793339	0.960146	GUCY1B1
ENSG00000061936	719.446	0.30069	0.192907	1.55873	0.119061	0.597452	SFSWAP
ENSG00000061938	1964.07	0.0948484	0.457921	0.207128	0.83591	0.969641	TNK2
ENSG00000061987	673.784	0.199941	0.228066	0.87668	0.38066	0.823061	MON2
ENSG00000062038	96.8695	0.536167	0.670297	0.799894	0.423772	0.840992	CDH3
ENSG00000062096	28.4333	-0.910545	0.715123	-1.27327	0.202922	0.701668	ARSF
ENSG00000062194	1545.35	0.399881	0.211217	1.89322	0.0583281	0.460352	GPBP1
ENSG00000062282	202.687	0.030333	0.392807	0.0772212	0.938448	0.989416	DGAT2
ENSG00000062370	80.0161	-0.358035	0.375761	-0.952826	0.340678	0.802166	ZNF112
ENSG00000062485	1107.47	0.0116551	0.294956	0.0395148	0.96848	0.994053	CS
ENSG00000062524	78.1833	2.03656	0.92591	2.19952	0.0278408	0.334813	LTK
ENSG00000062582	2564.41	-0.103426	0.243165	-0.425331	0.670596	0.925465	MRPS24
ENSG00000062598	674.225	-0.0311342	0.327206	-0.0951516	0.924194	0.985935	ELMO2
ENSG00000062650	488.078	-0.454908	0.263261	-1.72797	0.083993	0.529145	WAPL
ENSG00000062716	859.928	0.0464081	0.294109	0.157792	0.874621	0.977121	VMP1
ENSG00000062725	933.015	0.120715	0.235894	0.511735	0.608837	0.908339	APPBP2
ENSG00000062822	99.7662	-0.191856	0.398101	-0.481927	0.629857	0.914406	POLD1
ENSG00000063015	397.519	-0.166556	0.470796	-0.353775	0.723507	0.942853	SEZ6
ENSG00000063046	1231.47	-0.120102	0.51508	-0.233171	0.815629	0.966353	EIF4B
ENSG00000063169	222.474	-0.503845	0.220685	-2.2831	0.0224245	0.310099	BICRA
ENSG00000063176	883.761	0.207185	0.268722	0.771	0.440707	0.848217	SPHK2
ENSG00000063177	12204.9	-0.278106	0.305537	-0.91022	0.362706	0.813717	RPL18
ENSG00000063180	4395	0.018309	0.391969	0.0467103	0.962744	0.993815	CA11
ENSG00000063241	1135.44	0.273323	0.235572	1.16025	0.245946	0.74332	ISOC2
ENSG00000063244	591.138	-0.298591	0.211067	-1.41467	0.157164	0.657389	U2AF2
ENSG00000063245	2862.42	0.718514	0.338409	2.12321	0.033736	0.362675	EPN1
ENSG00000063322	1444.94	0.274442	0.207788	1.32078	0.186576	0.687266	MED29
ENSG00000063587	217.555	-0.177531	0.346774	-0.511949	0.608686	0.908339	ZNF275
ENSG00000063601	529.893	-0.0225935	0.374631	-0.0603085	0.95191	0.992025	MTMR1
ENSG00000063660	1238.02	0.231641	0.384046	0.603159	0.546403	0.889508	GPC1
ENSG00000063761	172.839	0.242283	0.33629	0.72046	0.471242	0.861271	ADCK1
ENSG00000063854	1905.82	0.303763	0.284258	1.06862	0.285243	0.767293	HAGH
ENSG00000063978	445.318	-0.0446793	0.295923	-0.150983	0.879989	0.978119	RNF4
ENSG00000064012	108.138	0.866161	0.673609	1.28585	0.198495	0.698072	CASP8
ENSG00000064042	2258.38	0.287288	0.350845	0.818845	0.412875	0.835195	LIMCH1
ENSG00000064102	194.517	-0.16787	0.433761	-0.38701	0.698749	0.93559	INTS13
ENSG00000064115	907.774	0.145139	0.198701	0.730439	0.465122	0.85883	TM7SF3
ENSG00000064199	167.948	-0.46713	0.288892	-1.61697	0.105885	0.573063	SPA17
ENSG00000064205	78.0766	0.304747	0.523645	0.581973	0.560585	0.893974	CCN5
ENSG00000064225	287.843	-0.369119	0.278858	-1.32368	0.185609	0.685736	ST3GAL6
ENSG00000064270	61.4609	0.369005	0.476422	0.774536	0.438614	0.847849	ATP2C2
ENSG00000064300	86.4591	0.983	0.752007	1.30717	0.191156	0.692974	NGFR
ENSG00000064309	159.219	-0.367306	0.44182	-0.831348	0.405777	0.833058	CDON
ENSG00000064313	273.035	-0.500257	0.154094	-3.24644	0.00116857	0.0767281	TAF2
ENSG00000064393	2853.03	0.14832	0.456196	0.325123	0.745088	0.95	HIPK2
ENSG00000064419	611.472	0.416517	0.23047	1.80725	0.0707237	0.498423	TNPO3
ENSG00000064489	49.1342	0.975593	0.683896	1.42652	0.153718	0.65013	BORCS8-MEF2B
ENSG00000064490	848.642	0.228965	0.241523	0.948007	0.343126	0.803722	RFXANK
ENSG00000064545	241.672	-0.0822357	0.218526	-0.37632	0.706679	0.93778	TMEM161A
ENSG00000064547	71.8792	-0.282063	0.43713	-0.645262	0.518757	0.881507	LPAR2
ENSG00000064601	1909.01	-0.278182	0.247363	-1.12459	0.260763	0.751101	CTSA
ENSG00000064607	1333.56	0.224335	0.277399	0.80871	0.418682	0.838386	SUGP2
ENSG00000064651	868.92	0.510994	0.480398	1.06369	0.28747	0.769224	SLC12A2
ENSG00000064652	192.765	-0.166275	0.318218	-0.522521	0.601308	0.907552	SNX24
ENSG00000064655	255.128	-0.470212	0.508283	-0.9251	0.354914	0.810508	EYA2
ENSG00000064666	295.385	-1.48864	0.832586	-1.78797	0.0737813	0.505991	CNN2
ENSG00000064687	158.435	0.0436166	0.519682	0.0839295	0.933113	0.987514	ABCA7
ENSG00000064692	130.704	-1.77133	0.704193	-2.5154			SNCAIP
ENSG00000064703	152.689	-0.602993	0.223151	-2.70217	0.00688882	0.188001	DDX20
ENSG00000064726	1079.12	-0.142818	0.289747	-0.492906	0.622079	0.911225	BTBD1
ENSG00000064763	421.473	0.450618	0.338492	1.33125	0.183106	0.683258	FAR2
ENSG00000064787	2359.95	0.335717	0.656101	0.511684	0.608872	0.908339	BCAS1
ENSG00000064835	20.2926	1.23546	1.13029	1.09305	0.274373	0.76105	POU1F1
ENSG00000064886	243.687	2.06784	0.840959	2.45891	0.0139359	0.258429	CHI3L2
ENSG00000064932	306.586	0.190188	0.643922	0.295359	0.767719	0.954895	SBNO2
ENSG00000064933	276.573	-0.142167	0.295914	-0.480435	0.630918	0.914944	PMS1
ENSG00000064961	394.169	-0.223113	0.370302	-0.602516	0.546831	0.88955	HMG20B
ENSG00000064989	177.191	-0.936548	0.437104	-2.14262	0.0321437	0.356235	CALCRL
ENSG00000064995	360.021	-0.018057	0.244488	-0.0738565	0.941125	0.990042	TAF11
ENSG00000064999	481.753	-0.942626	0.244495	-3.85541	0.000115537	0.0205233	ANKS1A
ENSG00000065000	1829.17	0.0648906	0.230952	0.28097	0.778733	0.956733	AP3D1
ENSG00000065029	385.965	-0.597576	0.251239	-2.37852	0.0173825	0.285459	ZNF76
ENSG00000065054	949.971	-0.284028	0.410082	-0.692611	0.488554	0.869051	SLC9A3R2
ENSG00000065057	575.112	0.269375	0.239894	1.12289	0.261483	0.751101	NTHL1
ENSG00000065060	180.455	0.0764698	0.291269	0.26254	0.792905	0.960124	UHRF1BP1
ENSG00000065135	555.066	-0.251015	0.345891	-0.725707	0.468018	0.860035	GNAI3
ENSG00000065150	1459.68	0.114082	0.192459	0.592761	0.553341	0.891371	IPO5
ENSG00000065154	2333.09	-0.224612	0.22209	-1.01136	0.311846	0.784388	OAT
ENSG00000065183	211.899	0.200653	0.321043	0.625001	0.53197	0.885134	WDR3
ENSG00000065243	413.883	-0.308515	0.227967	-1.35333	0.175949	0.676034	PKN2
ENSG00000065268	562.792	0.648372	0.332007	1.95289	0.0508331	0.431453	WDR18
ENSG00000065308	167.676	-0.639822	0.53834	-1.18851	0.234633	0.729835	TRAM2
ENSG00000065320	195.178	-0.252631	0.465964	-0.542168	0.587703	0.903171	NTN1
ENSG00000065325	41.7813	0.611371	0.417581	1.46408	0.143173	0.637372	GLP2R
ENSG00000065328	44.1724	0.0337641	1.10003	0.0306939	0.975514	0.995756	MCM10
ENSG00000065357	207.33	-0.287026	0.348535	-0.823519	0.410213	0.834236	DGKA
ENSG00000065361	785.435	0.950425	0.519303	1.83019	0.0672209	0.487198	ERBB3
ENSG00000065371	29.7524	1.42212	1.19193	1.19312	0.232823	0.728716	ROPN1
ENSG00000065413	250.131	0.500267	0.437931	1.14234	0.253312	0.747717	ANKRD44
ENSG00000065427	1099.63	0.261028	0.2337	1.11694	0.264022	0.753008	KARS1
ENSG00000065457	283.725	0.240631	0.261256	0.921057	0.357021	0.81146	ADAT1
ENSG00000065485	54.6424	0.18309	0.582579	0.314275			PDIA5
ENSG00000065491	331.133	-0.279379	0.225292	-1.24007	0.214948	0.712534	TBC1D22B
ENSG00000065518	6401.03	-0.468711	0.445349	-1.05246	0.29259	0.772128	NDUFB4
ENSG00000065526	639.838	-0.200721	0.302836	-0.662804	0.507456	0.877534	SPEN
ENSG00000065534	866.582	0.577694	0.4251	1.35896	0.174159	0.673538	MYLK
ENSG00000065548	903.146	-0.319831	0.252176	-1.26829	0.204696	0.703697	ZC3H15
ENSG00000065559	1646.75	0.10663	0.3587	0.297267	0.766263	0.954651	MAP2K4
ENSG00000065600	312.283	0.790047	0.566385	1.3949	0.163047	0.663224	PACC1
ENSG00000065609	3884.79	0.345036	0.664667	0.519112	0.603683	0.907654	SNAP91
ENSG00000065613	791.244	0.328179	0.231663	1.41662	0.156593	0.657261	SLK
ENSG00000065615	146.497	-0.0961719	0.266923	-0.360299	0.718624	0.941274	CYB5R4
ENSG00000065618	21.7391	0.65361	0.506577	1.29025	0.196964	0.697334	COL17A1
ENSG00000065621	352.181	0.481887	0.302473	1.59316	0.111125	0.580575	GSTO2
ENSG00000065665	519.002	0.215739	0.346064	0.623408	0.533017	0.885863	SEC61A2
ENSG00000065675	103.182	0.709397	0.629718	1.12653	0.25994	0.751101	PRKCQ
ENSG00000065717	276.077	-0.661455	0.264378	-2.50193	0.0123518	0.246478	TLE2
ENSG00000065802	665.297	0.329022	0.197408	1.66671	0.095572	0.555804	ASB1
ENSG00000065809	1245.44	0.597648	0.666894	0.896166			FAM107B
ENSG00000065833	422.09	-0.250081	0.272378	-0.91814	0.358546	0.812105	ME1
ENSG00000065882	651.17	-0.061069	0.246316	-0.24793	0.804189	0.963177	TBC1D1
ENSG00000065883	601.534	-0.299839	0.192561	-1.55711	0.119445	0.597452	CDK13
ENSG00000065911	228.663	0.251094	0.407566	0.616082	0.53784	0.886828	MTHFD2
ENSG00000065923	532.951	-0.222061	0.510165	-0.435272	0.663365	0.923106	SLC9A7
ENSG00000065970	428.449	0.269556	0.219824	1.22623	0.220111	0.718436	FOXJ2
ENSG00000065978	965.832	-0.561029	0.494666	-1.13416	0.256728	0.749993	YBX1
ENSG00000065989	959.107	0.666758	0.510177	1.30692	0.191241	0.693032	PDE4A
ENSG00000066027	403.61	-0.329947	0.417	-0.791239	0.428805	0.843188	PPP2R5A
ENSG00000066032	1468.58	-0.122813	0.579319	-0.211996	0.83211	0.96884	CTNNA2
ENSG00000066044	977.535	-0.086513	0.176695	-0.489618	0.624405	0.912693	ELAVL1
ENSG00000066056	186.454	-0.744661	0.335361	-2.22048	0.0263865	0.330288	TIE1
ENSG00000066084	1064.42	0.449437	0.437804	1.02657			DIP2B
ENSG00000066117	310.521	-0.0102047	0.171712	-0.0594288	0.952611	0.992261	SMARCD1
ENSG00000066135	531.505	-0.205058	0.191668	-1.06986	0.284683	0.766976	KDM4A
ENSG00000066136	553.483	-0.384647	0.175466	-2.19215	0.0283688	0.337356	NFYC
ENSG00000066185	61.7931	0.396713	0.33756	1.17524	0.2399	0.736203	ZMYND12
ENSG00000066230	169.431	0.000797907	0.223525	0.00356965	0.997152	0.999137	SLC9A3
ENSG00000066248	1568.02	0.318448	0.724575	0.439497	0.660302	0.922171	NGEF
ENSG00000066279	111.109	1.39208	0.668384	2.08275	0.037274	0.376526	ASPM
ENSG00000066294	138.561	0.772195	0.418268	1.84617	0.0648668	0.481539	CD84
ENSG00000066322	1356.42	0.72828	0.680159	1.07075			ELOVL1
ENSG00000066336	164.838	-0.0932003	0.455399	-0.204656	0.837841	0.969642	SPI1
ENSG00000066379	356.033	-0.0307545	0.347988	-0.088378	0.929576	0.986641	POLR1H
ENSG00000066382	243.256	-0.276715	0.289488	-0.955878	0.339134	0.800649	MPPED2
ENSG00000066422	446.746	-0.0270338	0.204808	-0.131996	0.894988	0.980619	ZBTB11
ENSG00000066427	475.496	0.181172	0.27846	0.650622	0.51529	0.879914	ATXN3
ENSG00000066455	418.013	0.132265	0.254297	0.520119	0.60298	0.907654	GOLGA5
ENSG00000066468	1534.38	0.37785	0.380256	0.993671	0.320383	0.791018	FGFR2
ENSG00000066557	279.833	-0.116518	0.251947	-0.462469	0.643745	0.918221	LRRC40
ENSG00000066583	207.993	-0.114229	0.39055	-0.292482	0.769918	0.955888	ISOC1
ENSG00000066629	341.07	0.601579	0.4502	1.33625	0.181468	0.681772	EML1
ENSG00000066651	407.151	0.0880061	0.278071	0.316488	0.751632	0.951407	TRMT11
ENSG00000066654	586.371	-0.469989	0.246167	-1.90923	0.0562324	0.4522	THUMPD1
ENSG00000066697	253.032	0.0249348	0.270323	0.0922409	0.926507	0.98619	MSANTD3
ENSG00000066735	68.2872	-1.11823	0.704472	-1.58733	0.112437	0.583598	KIF26A
ENSG00000066739	717.318	0.0530705	0.177692	0.298667	0.765194	0.954095	ATG2B
ENSG00000066777	528.191	-0.0773904	0.21072	-0.367267	0.71342	0.939598	ARFGEF1
ENSG00000066813	183.214	1.26166	0.792853	1.59129	0.111544	0.581625	ACSM2B
ENSG00000066827	474.323	0.828318	0.364338	2.27349	0.0229969	0.311241	ZFAT
ENSG00000066855	145.722	-0.13311	0.370601	-0.359173	0.719466	0.941716	MTFR1
ENSG00000066923	62.9464	0.373694	0.647107	0.577485	0.563612	0.895086	STAG3
ENSG00000066926	513.511	0.223065	0.248878	0.89628	0.370103	0.817233	FECH
ENSG00000066933	692.65	0.0567724	0.249099	0.227911	0.819716	0.966687	MYO9A
ENSG00000067048	364.95	-0.0936832	2.84072	-0.0329786	0.973692	0.995252	DDX3Y
ENSG00000067057	2780.49	-0.307374	0.487667	-0.630294	0.528502	0.884248	PFKP
ENSG00000067064	2099.49	0.134395	0.374908	0.358474	0.719989	0.94176	IDI1
ENSG00000067066	291.404	-0.311002	0.540892	-0.57498	0.565305	0.89559	SP100
ENSG00000067082	621.739	-0.935366	0.443548	-2.10883	0.0349594	0.367221	KLF6
ENSG00000067113	999.534	-1.02224	0.374418	-2.73021	0.00632949	0.177609	PLPP1
ENSG00000067141	1199.98	0.131527	0.334251	0.393496	0.693953	0.93418	NEO1
ENSG00000067167	761.577	-0.66556	0.452876	-1.46963	0.141661	0.635819	TRAM1
ENSG00000067177	100.45	-0.382802	0.347315	-1.10218	0.270385	0.7583	PHKA1
ENSG00000067182	584.584	-0.964603	0.571728	-1.68717	0.0915703	0.547085	TNFRSF1A
ENSG00000067191	1264.83	0.377198	0.652396	0.578173	0.563147	0.894928	CACNB1
ENSG00000067208	390.553	0.10215	0.234749	0.435146	0.663456	0.923106	EVI5
ENSG00000067221	918.306	0.102059	0.425707	0.23974	0.810532	0.965163	STOML1
ENSG00000067225	11880.8	0.150405	0.264858	0.567869	0.570124	0.897196	PKM
ENSG00000067248	310.171	-0.357598	0.229238	-1.55994	0.118773	0.597452	DHX29
ENSG00000067334	581.574	-0.0385681	0.178571	-0.215982	0.829002	0.968352	DNTTIP2
ENSG00000067365	161.685	0.380319	0.265943	1.43008	0.152694	0.648283	METTL22
ENSG00000067369	770.27	-0.0646334	0.171943	-0.3759	0.706991	0.93778	TP53BP1
ENSG00000067445	859.581	0.177317	0.390497	0.454082	0.64977	0.919698	TRO
ENSG00000067533	265.785	-0.187544	0.292299	-0.641619	0.52112	0.882361	RRP15
ENSG00000067560	5825.87	-0.245986	0.420908	-0.584419	0.558938	0.893251	RHOA
ENSG00000067596	289.997	-0.155058	0.17877	-0.867362	0.385744	0.826457	DHX8
ENSG00000067601	163.271	0.280315	0.301546	0.929592	0.352583	0.809362	PMS2P4
ENSG00000067606	381.781	0.503322	0.613535	0.820364	0.412009	0.834809	PRKCZ
ENSG00000067646	51.0212	-1.13228	2.4513	-0.46191	0.644146	0.918221	ZFY
ENSG00000067704	1040.84	0.288478	0.280782	1.02741	0.304228	0.779169	IARS2
ENSG00000067715	8508.1	0.115691	0.776103	0.149067	0.881501	0.978301	SYT1
ENSG00000067798	335.676	0.206708	0.470812	0.439045	0.660629	0.922266	NAV3
ENSG00000067829	1640.23	0.328801	0.210483	1.56212	0.118259	0.596814	IDH3G
ENSG00000067836	1895.1	0.234574	0.34996	0.670288	0.502674	0.875856	ROGDI
ENSG00000067840	7828.77	0.834133	0.639636	1.30407	0.192208	0.69426	PDZD4
ENSG00000067842	624.834	-0.338047	0.65309	-0.517611	0.60473	0.907846	ATP2B3
ENSG00000067900	504.399	-0.39701	0.351392	-1.12982	0.258552	0.751101	ROCK1
ENSG00000067955	592.733	0.288253	0.457172	0.630513	0.528359	0.884248	CBFB
ENSG00000067992	1237.37	-0.114439	0.33482	-0.341794	0.732506	0.94561	PDK3
ENSG00000068001	335.1	-1.17259	0.447841	-2.61832	0.00883631	0.214205	HYAL2
ENSG00000068024	795.666	0.207348	0.229328	0.904156	0.365913	0.815167	HDAC4
ENSG00000068028	379.748	-0.00243716	0.259019	-0.00940921	0.992493	0.998717	RASSF1
ENSG00000068078	2139.8	0.698828	0.41857	1.66956	0.0950062	0.554902	FGFR3
ENSG00000068079	282.055	-0.286751	0.449438	-0.638021	0.52346	0.883307	IFI35
ENSG00000068097	264.456	0.109736	0.318867	0.344144	0.730738	0.945107	HEATR6
ENSG00000068120	1743.47	0.379658	0.19405	1.9565	0.0504064	0.429926	COASY
ENSG00000068137	173.911	-0.706736	0.400579	-1.76429	0.0776838	0.517947	PLEKHH3
ENSG00000068305	1867.14	0.221971	0.262841	0.844506	0.398387	0.82907	MEF2A
ENSG00000068308	1807.06	0.624455	0.247935	2.51862	0.0117815	0.241052	OTUD5
ENSG00000068323	938.914	-0.00175167	0.159278	-0.0109976	0.991225	0.998542	TFE3
ENSG00000068354	370.18	0.293357	0.312928	0.937461	0.348521	0.807203	TBC1D25
ENSG00000068366	829.375	-0.0546799	0.296675	-0.184309	0.853771	0.97233	ACSL4
ENSG00000068383	841.741	0.47263	0.468069	1.00974	0.312618	0.785139	INPP5A
ENSG00000068394	433.316	0.182904	0.279962	0.653319	0.513551	0.879566	GPKOW
ENSG00000068400	1747.32	0.75366	0.377749	1.99513	0.0460284	0.414172	GRIPAP1
ENSG00000068438	227.321	-0.438633	0.318501	-1.37718	0.168457	0.668844	FTSJ1
ENSG00000068489	47.1158	0.587807	0.298823	1.96707	0.0491747	0.425361	PRR11
ENSG00000068615	830.936	-0.121444	0.520603	-0.233275	0.815548	0.966353	REEP1
ENSG00000068650	433.489	0.343066	0.407907	0.84104	0.400325	0.830152	ATP11A
ENSG00000068654	365.799	0.0609425	0.229346	0.265723	0.790453	0.959445	POLR1A
ENSG00000068697	2598.4	-0.762452	0.409496	-1.86193	0.0626131	0.475781	LAPTM4A
ENSG00000068724	296.486	0.12345	0.321202	0.384336	0.70073	0.936359	TTC7A
ENSG00000068745	1155.77	-0.290947	0.319025	-0.911987	0.361775	0.813599	IP6K2
ENSG00000068784	151.153	0.0392883	0.374511	0.104906	0.916451	0.983992	SRBD1
ENSG00000068796	1439.81	0.398563	0.186859	2.13296	0.0329278	0.360241	KIF2A
ENSG00000068831	428.999	-0.398341	0.421397	-0.945287	0.344512	0.804564	RASGRP2
ENSG00000068878	392.451	0.186852	0.438694	0.425929	0.67016	0.925376	PSME4
ENSG00000068885	287.918	-0.263989	0.290242	-0.909547	0.363061	0.813839	IFT80
ENSG00000068903	2364.84	0.306272	0.496935	0.616321			SIRT2
ENSG00000068912	1221.44	-0.0489642	0.17713	-0.27643	0.782218	0.957557	ERLEC1
ENSG00000068971	1053	0.130476	0.357456	0.365012	0.715102	0.939795	PPP2R5B
ENSG00000068976	337.302	-1.29128	0.479945	-2.69047	0.00713523	0.191314	PYGM
ENSG00000069018	49.9254	-0.0948011	0.871418	-0.108789	0.91337	0.98304	TRPC7
ENSG00000069020	522.382	0.190919	0.257498	0.74144	0.458427	0.856456	MAST4
ENSG00000069122	374.104	-0.284147	0.286467	-0.991902	0.321245	0.791869	ADGRF5
ENSG00000069188	128.592	-0.160144	0.274802	-0.582764	0.560052	0.893638	SDK2
ENSG00000069248	627.033	0.0738379	0.19237	0.383832	0.701103	0.936467	NUP133
ENSG00000069275	4226.37	0.046742	0.23418	0.199598	0.841795	0.970205	NUCKS1
ENSG00000069329	1550.38	0.0418654	0.210569	0.198821	0.842403	0.970208	VPS35
ENSG00000069345	2589.65	0.000983662	0.220657	0.00445788	0.996443	0.999137	DNAJA2
ENSG00000069399	153.765	-1.48311	0.475829	-3.1169	0.00182764	0.0964482	BCL3
ENSG00000069424	9095.62	0.257131	0.669812	0.383885	0.701064	0.936467	KCNAB2
ENSG00000069431	203.576	-0.772931	0.336551	-2.29662	0.0216403	0.308798	ABCC9
ENSG00000069482	58.1864	-1.51024	0.81148	-1.86109	0.0627308	0.475802	GAL
ENSG00000069493	48.1745	-0.0745214	0.538597	-0.138362	0.889954	0.98007	CLEC2D
ENSG00000069509	542.652	-0.482395	0.236359	-2.04094	0.0412565	0.395375	FUNDC1
ENSG00000069535	1358.69	0.408898	0.510926	0.800308	0.423532	0.840684	MAOB
ENSG00000069667	335.613	-0.406107	0.302444	-1.34275	0.179352	0.680385	RORA
ENSG00000069696	27.9072	1.05545	0.553123	1.90816	0.0563709	0.452631	DRD4
ENSG00000069702	585.258	-2.19524	0.680937	-3.22385			TGFBR3
ENSG00000069849	2280.83	-1.89809	0.620233	-3.06029			ATP1B3
ENSG00000069869	69.9381	0.353773	0.405199	0.873084	0.382617	0.8249	NEDD4
ENSG00000069943	82.0017	-0.0813714	0.296505	-0.274435	0.78375	0.957901	PIGB
ENSG00000069956	731.766	0.142943	0.310061	0.461016	0.644787	0.918221	MAPK6
ENSG00000069966	1238.07	0.0174689	0.405296	0.0431015	0.965621	0.993944	GNB5
ENSG00000069974	118.288	-0.692871	0.490913	-1.41139	0.158129	0.657751	RAB27A
ENSG00000069998	301.738	-0.37752	0.22739	-1.66023	0.0968679	0.557455	HDHD5
ENSG00000070010	842.24	-0.312369	0.314439	-0.993415	0.320508	0.79113	UFD1
ENSG00000070018	321.13	-0.547128	0.247005	-2.21505	0.0267567	0.331313	LRP6
ENSG00000070019	39.4328	0.290206	1.39619	0.207855	0.835342	0.969385	GUCY2C
ENSG00000070047	327.002	-0.160727	0.20511	-0.783611	0.433268	0.845915	PHRF1
ENSG00000070061	678.52	0.147079	0.227052	0.647774	0.517131	0.880849	ELP1
ENSG00000070081	389.151	-0.721256	0.367233	-1.96403	0.0495266	0.426875	NUCB2
ENSG00000070087	7316.9	0.544773	0.388084	1.40375	0.160394	0.661017	PFN2
ENSG00000070159	405.125	0.585524	0.562497	1.04094	0.297905	0.775607	PTPN3
ENSG00000070182	82.6359	0.120209	0.496576	0.242076	0.808721	0.964657	SPTB
ENSG00000070193	81.1952	-1.4469	0.795981	-1.81775			FGF10
ENSG00000070214	2306.91	0.598501	0.594793	1.00623			SLC44A1
ENSG00000070269	227.642	0.225485	0.47074	0.479002	0.631937	0.915549	TMEM260
ENSG00000070366	763.614	0.066396	0.235169	0.282333	0.777688	0.956733	SMG6
ENSG00000070367	625.86	-0.382868	0.236494	-1.61893	0.105462	0.572339	EXOC5
ENSG00000070371	144.213	0.332608	0.369372	0.900468	0.367871	0.816145	CLTCL1
ENSG00000070388	62.0411	0.368646	0.55581	0.66326	0.507164	0.877364	FGF22
ENSG00000070404	213.551	-0.387151	0.491291	-0.788028			FSTL3
ENSG00000070413	1807.13	0.169582	0.279308	0.60715	0.543751	0.88894	DGCR2
ENSG00000070423	564.502	0.347002	0.30839	1.1252	0.260502	0.751101	RNF126
ENSG00000070444	624.688	0.03539	0.269886	0.131129	0.895673	0.980692	MNT
ENSG00000070476	177.638	-0.422711	0.501113	-0.843545	0.398924	0.829353	ZXDC
ENSG00000070495	639.303	-0.140574	0.354492	-0.396552	0.691698	0.933162	JMJD6
ENSG00000070501	336.254	-0.476461	0.292362	-1.6297	0.103166	0.567454	POLB
ENSG00000070526	48.1573	-0.314366	0.464558	-0.676699	0.498597	0.873433	ST6GALNAC1
ENSG00000070540	145.599	-1.07128	0.869042	-1.23272	0.217681	0.716184	WIPI1
ENSG00000070601	142.147	0.308417	0.536631	0.574729	0.565474	0.895681	FRMPD1
ENSG00000070610	1316.58	-0.0636015	0.224798	-0.282927	0.777233	0.956733	GBA2
ENSG00000070614	992.767	0.588678	0.234683	2.50839	0.0121282	0.244221	NDST1
ENSG00000070669	1014.51	0.202855	0.388867	0.521658	0.601908	0.9076	ASNS
ENSG00000070718	765.5	-0.0434792	0.395637	-0.109897	0.912491	0.982876	AP3M2
ENSG00000070729	51.448	1.01138	0.868199	1.16492	0.244052	0.742632	CNGB1
ENSG00000070756	2835.53	-0.0623501	0.401583	-0.155261	0.876616	0.977484	PABPC1
ENSG00000070759	156.728	0.910537	0.565531	1.61006	0.107386	0.574883	TESK2
ENSG00000070761	783.104	0.285507	0.327947	0.870587	0.38398	0.825689	CFAP20
ENSG00000070770	597.547	-0.170542	0.390889	-0.436292	0.662625	0.922848	CSNK2A2
ENSG00000070778	286.809	-0.471084	0.345627	-1.36298	0.172887	0.673455	PTPN21
ENSG00000070785	495.116	0.79986	0.229275	3.48865	0.000485459	0.048291	EIF2B3
ENSG00000070808	9976.36	-0.204227	0.704148	-0.290034	0.77179	0.955888	CAMK2A
ENSG00000070814	570.772	0.376873	0.17859	2.11026	0.0348356	0.367083	TCOF1
ENSG00000070831	3547.71	0.0146812	0.272844	0.0538082	0.957088	0.992858	CDC42
ENSG00000070882	287.018	0.318883	0.443754	0.718604	0.472385	0.861563	OSBPL3
ENSG00000070886	26.4516	-0.639931	0.711619	-0.899262	0.368513	0.816434	EPHA8
ENSG00000070915	30.3657	-0.204717	0.746004	-0.274418	0.783763	0.957901	SLC12A3
ENSG00000070950	55.3483	0.373132	0.409539	0.911102	0.362241	0.813599	RAD18
ENSG00000070961	3313.42	-0.138319	0.556012	-0.24877	0.803538	0.96308	ATP2B1
ENSG00000071051	616.086	-0.392277	0.243443	-1.61137	0.107099	0.574786	NCK2
ENSG00000071054	2177.93	0.282179	0.442507	0.637683	0.52368	0.883307	MAP4K4
ENSG00000071073	594.906	0.132534	0.231666	0.572089	0.567261	0.896131	MGAT4A
ENSG00000071082	32661.4	-0.791129	0.453075	-1.74613	0.0807879	0.522179	RPL31
ENSG00000071127	1660.31	-0.382635	0.35218	-1.08648	0.277268	0.762349	WDR1
ENSG00000071189	588.723	-0.235448	0.192789	-1.22127	0.221982	0.719956	SNX13
ENSG00000071205	279.672	-0.896105	0.669558	-1.33835	0.180781	0.681613	ARHGAP10
ENSG00000071242	1430.29	0.0410716	0.127919	0.321076	0.748153	0.951276	RPS6KA2
ENSG00000071243	208.936	-0.250295	0.244588	-1.02334	0.306149	0.780638	ING3
ENSG00000071246	556.952	-0.10899	0.283963	-0.383817	0.701114	0.936467	VASH1
ENSG00000071282	158.278	-1.09219	0.43999	-2.48231	0.0130535	0.252135	LMCD1
ENSG00000071462	979.921	-0.0562973	0.175748	-0.32033	0.748718	0.95128	BUD23
ENSG00000071537	1154.61	0.401278	0.188931	2.12394	0.033675	0.362675	SEL1L
ENSG00000071539	55.3873	-0.09738	0.508786	-0.191397	0.848215	0.971184	TRIP13
ENSG00000071553	6817.67	1.30018	0.356973	3.64224	0.000270272	0.0327869	ATP6AP1
ENSG00000071564	298.147	-0.0869003	0.18646	-0.466053	0.641177	0.917748	TCF3
ENSG00000071575	701.115	-0.653428	0.426043	-1.53372	0.1251	0.606109	TRIB2
ENSG00000071626	1237.74	0.0846439	0.123628	0.684665	0.493555	0.871335	DAZAP1
ENSG00000071655	2897.89	0.814506	0.394454	2.0649	0.0389329	0.383451	MBD3
ENSG00000071794	56.7733	0.979668	0.658302	1.48817	0.136705	0.628065	HLTF
ENSG00000071859	1098.78	0.303444	0.263747	1.15051	0.249932	0.746566	FAM50A
ENSG00000071889	918.104	0.377745	0.215259	1.75484	0.0792868	0.521503	FAM3A
ENSG00000071894	553.476	-0.0444088	0.234908	-0.189048	0.850055	0.971184	CPSF1
ENSG00000071909	58.8542	1.3173	0.744018	1.77052	0.0766409	0.514951	MYO3B
ENSG00000071967	1269.19	-1.39351	0.614222	-2.26875			CYBRD1
ENSG00000071991	138.298	0.83013	0.64415	1.28872	0.197495	0.697657	CDH19
ENSG00000071994	386.502	-0.370035	0.178528	-2.0727	0.0382005	0.37962	PDCD2
ENSG00000072041	598.919	0.357778	0.514791	0.694997	0.487057	0.868147	SLC6A15
ENSG00000072042	1472.48	0.137021	0.14755	0.928637	0.353077	0.809551	RDH11
ENSG00000072062	2475.81	0.149594	0.282451	0.529629	0.596369	0.906358	PRKACA
ENSG00000072071	2391.45	0.181563	0.46739	0.388461	0.697675	0.93559	ADGRL1
ENSG00000072110	1650.51	-0.47082	0.387823	-1.21401	0.224744	0.722496	ACTN1
ENSG00000072121	313.636	0.294377	0.29751	0.989469	0.322434	0.792165	ZFYVE26
ENSG00000072133	129.461	0.236711	0.368598	0.642194	0.520747	0.882116	RPS6KA6
ENSG00000072134	1165.12	-0.27365	0.591787	-0.462412	0.643786	0.918221	EPN2
ENSG00000072135	556.401	-0.0387832	0.250063	-0.155094	0.876747	0.977484	PTPN18
ENSG00000072163	329.056	-0.280294	0.420767	-0.666151	0.505314	0.876404	LIMS2
ENSG00000072182	79.1134	0.213202	0.31663	0.673348	0.500726	0.875224	ASIC4
ENSG00000072195	521.457	0.18623	0.326868	0.56974	0.568854	0.896637	SPEG
ENSG00000072201	222.419	0.13585	0.741851	0.183123	0.854701	0.97272	LNX1
ENSG00000072210	1004.9	-0.228863	0.256849	-0.891041	0.372907	0.818644	ALDH3A2
ENSG00000072274	952.728	-0.0670797	0.292069	-0.229671	0.818348	0.966529	TFRC
ENSG00000072310	959.213	0.213755	0.238636	0.895736	0.370394	0.817233	SREBF1
ENSG00000072315	132.236	0.336957	0.435117	0.774406	0.438691	0.847849	TRPC5
ENSG00000072364	1167.84	-0.120337	0.164035	-0.733606	0.463189	0.858061	AFF4
ENSG00000072401	313.703	-0.287507	0.303746	-0.946539	0.343874	0.80391	UBE2D1
ENSG00000072415	786.431	0.485929	0.273535	1.77648	0.075654	0.511603	PALS1
ENSG00000072422	159.945	0.336633	0.24769	1.35909	0.174119	0.673538	RHOBTB1
ENSG00000072501	489.219	-0.0868616	0.321698	-0.27001	0.787153	0.9584	SMC1A
ENSG00000072506	741.791	-0.386528	0.452998	-0.853267	0.393511	0.827665	HSD17B10
ENSG00000072518	924.113	0.161861	0.339436	0.476854	0.633466	0.91625	MARK2
ENSG00000072609	156.043	-0.0973672	0.284948	-0.341702	0.732575	0.94561	CHFR
ENSG00000072657	346.316	0.0942105	0.686806	0.137172	0.890895	0.98007	TRHDE
ENSG00000072682	318.205	-0.214874	0.244843	-0.8776	0.380161	0.822781	P4HA2
ENSG00000072694	343.317	-2.76947	0.951909	-2.90938			FCGR2B
ENSG00000072736	285.31	-0.0536033	0.440972	-0.121557	0.90325	0.98139	NFATC3
ENSG00000072756	1166.54	0.0996716	0.174335	0.571725	0.567508	0.896131	TRNT1
ENSG00000072778	1716.8	-0.329356	0.212724	-1.54828	0.121555	0.599247	ACADVL
ENSG00000072786	152.789	-0.0189399	0.380201	-0.0498154	0.960269	0.993249	STK10
ENSG00000072803	1264.9	-0.0174723	0.242283	-0.0721152	0.94251	0.990773	FBXW11
ENSG00000072818	315.538	0.173358	0.309153	0.560751	0.574967	0.89809	ACAP1
ENSG00000072832	1676.31	0.273237	0.512434	0.533215	0.593885	0.905339	CRMP1
ENSG00000072849	420.084	-0.00546079	0.427625	-0.0127701	0.989811	0.998365	DERL2
ENSG00000072858	229.359	0.60012	0.480344	1.24936	0.211535	0.709367	SIDT1
ENSG00000072864	213.72	0.630193	0.54379	1.15889	0.246501	0.743384	NDE1
ENSG00000072952	925.296	0.134356	0.311983	0.430652	0.666721	0.924402	IRAG1
ENSG00000072954	1007.86	0.935142	0.477725	1.95749	0.0502899	0.429591	TMEM38A
ENSG00000072958	1038.17	0.00428732	0.23023	0.018622	0.985143	0.997827	AP1M1
ENSG00000073008	598.661	-0.45466	0.464432	-0.978958	0.327601	0.794803	PVR
ENSG00000073050	223.618	-0.00827632	0.225248	-0.0367431	0.97069	0.994586	XRCC1
ENSG00000073060	792.188	0.112964	0.236603	0.47744	0.633049	0.916006	SCARB1
ENSG00000073111	68.8315	-0.162121	0.662346	-0.244768	0.806636	0.964028	MCM2
ENSG00000073146	59.3602	-0.25872	0.731418	-0.353724	0.723546	0.942853	MOV10L1
ENSG00000073150	621.662	0.26409	0.52419	0.503806	0.614397	0.909491	PANX2
ENSG00000073169	522.768	0.216891	0.239127	0.907013	0.3644	0.814444	SELENOO
ENSG00000073282	48.1673	1.13717	1.06514	1.06762	0.285691	0.767462	TP63
ENSG00000073331	127.561	0.281202	0.619704	0.453768	0.649996	0.919698	ALPK1
ENSG00000073350	81.2339	-0.580185	0.415639	-1.39589	0.162749	0.662716	LLGL2
ENSG00000073417	472.82	0.0357158	0.457218	0.0781156	0.937736	0.989416	PDE8A
ENSG00000073464	1319.72	0.294979	0.40584	0.726837	0.467326	0.859898	CLCN4
ENSG00000073536	201.776	0.108875	0.21238	0.512643	0.608201	0.908339	NLE1
ENSG00000073578	1930.79	0.228522	0.284619	0.802905	0.42203	0.839444	SDHA
ENSG00000073584	845.756	-0.248869	0.197619	-1.25934	0.207909	0.706586	SMARCE1
ENSG00000073605	154.539	0.397735	0.265219	1.49964	0.133707	0.623557	GSDMB
ENSG00000073614	501.865	-0.0447752	0.353323	-0.126726	0.899157	0.981199	KDM5A
ENSG00000073670	764.55	0.364425	0.679402	0.536391	0.591688	0.904536	ADAM11
ENSG00000073711	220.234	-0.197204	0.416636	-0.473325	0.635981	0.916518	PPP2R3A
ENSG00000073712	699.791	-0.0297184	0.327804	-0.0906593	0.927763	0.98619	FERMT2
ENSG00000073734	167.799	1.74572	1.03748	1.68266	0.0924417	0.548585	ABCB11
ENSG00000073737	67.6388	0.163938	0.441174	0.371594	0.710195	0.938203	DHRS9
ENSG00000073756	104.43	-0.405827	0.366332	-1.10781	0.267942	0.755657	PTGS2
ENSG00000073792	30.654	-1.53083	0.824919	-1.85573	0.0634915	0.477101	IGF2BP2
ENSG00000073803	829.379	0.224042	0.0995728	2.25004	0.0244467	0.319978	MAP3K13
ENSG00000073849	804.386	-0.00495592	0.266939	-0.0185657	0.985188	0.997827	ST6GAL1
ENSG00000073910	820.816	-0.120879	0.350644	-0.344735	0.730294	0.94505	FRY
ENSG00000073921	1984.03	0.216805	0.295679	0.733245	0.463409	0.858268	PICALM
ENSG00000073969	3658.15	0.0777835	0.579667	0.134187	0.893255	0.980369	NSF
ENSG00000074047	50.3478	0.0211582	0.609601	0.0347083	0.972312	0.994917	GLI2
ENSG00000074054	1214.06	-0.179944	0.282105	-0.637862	0.523564	0.883307	CLASP1
ENSG00000074071	1190.42	0.0485537	0.190997	0.254212	0.799332	0.962595	MRPS34
ENSG00000074181	615.111	-0.779123	0.354442	-2.19817	0.0279373	0.335352	NOTCH3
ENSG00000074201	967.052	-0.0680584	0.332374	-0.204764	0.837756	0.969641	CLNS1A
ENSG00000074211	2827.31	0.401987	0.532038	0.755561	0.449912	0.85249	PPP2R2C
ENSG00000074219	78.0391	-1.95249	0.734827	-2.65708	0.00788215	0.200836	TEAD2
ENSG00000074266	374.15	-0.21085	0.152693	-1.38087	0.167318	0.667225	EED
ENSG00000074276	98.1448	0.759079	0.737612	1.0291	0.303431	0.779113	CDHR2
ENSG00000074317	9006.75	0.822166	0.778968	1.05545	0.291218	0.771662	SNCB
ENSG00000074319	834.967	-0.397534	0.309711	-1.28356	0.199294	0.698672	TSG101
ENSG00000074356	449.532	-0.0472988	0.292509	-0.1617	0.871542	0.976686	NCBP3
ENSG00000074370	57.3763	-0.0878963	0.513272	-0.171247	0.86403	0.975257	ATP2A3
ENSG00000074410	60.8996	0.75414	0.438311	1.72056	0.0853306	0.534189	CA12
ENSG00000074416	2040.15	-0.11028	0.404089	-0.27291	0.784922	0.958295	MGLL
ENSG00000074527	293.745	-0.478792	0.429388	-1.11506	0.264825	0.75326	NTN4
ENSG00000074582	275.877	-0.130626	0.345239	-0.378365	0.705159	0.937603	BCS1L
ENSG00000074590	2529.75	-0.0177022	0.416945	-0.0424569	0.966135	0.993944	NUAK1
ENSG00000074603	785.682	0.0550893	0.207414	0.265601	0.790547	0.959445	DPP8
ENSG00000074621	155.92	1.6873	0.68652	2.45776	0.0139808	0.258429	SLC24A1
ENSG00000074657	466.802	-0.116351	0.394805	-0.294705	0.768219	0.955114	ZNF532
ENSG00000074660	107.819	-0.821025	0.411746	-1.99401	0.0461514	0.414173	SCARF1
ENSG00000074695	574.152	-0.279014	0.405297	-0.688418	0.491189	0.870714	LMAN1
ENSG00000074696	1573.35	0.134473	0.242232	0.555139	0.5788	0.899837	HACD3
ENSG00000074706	2735.41	0.726419	0.558808	1.29994	0.19362	0.695948	IPCEF1
ENSG00000074755	298.778	-0.362127	0.332257	-1.0899	0.275757	0.761312	ZZEF1
ENSG00000074771	41.5476	1.91455	1.1223	1.70592	0.0880228	0.540498	NOX3
ENSG00000074800	11863.8	-0.131603	0.227961	-0.577307	0.563732	0.895086	ENO1
ENSG00000074803	54.8621	1.63872	0.548369	2.98835	0.00280488	0.119493	SLC12A1
ENSG00000074842	975.059	-0.181011	0.212395	-0.852237	0.394082	0.827665	MYDGF
ENSG00000074855	210.763	-0.202949	0.341836	-0.593705	0.552709	0.891371	ANO8
ENSG00000074935	239.784	-0.248022	0.380175	-0.65239	0.51415	0.87966	TUBE1
ENSG00000074964	362.812	-0.2653	0.175918	-1.50809	0.131531	0.619361	ARHGEF10L
ENSG00000075035	472.2	0.559503	0.544421	1.0277	0.30409	0.779135	WSCD2
ENSG00000075043	4140.71	1.30929	0.728457	1.79735	0.0722802	0.503433	KCNQ2
ENSG00000075073	44.5454	0.648844	0.657243	0.98722	0.323535	0.792759	TACR2
ENSG00000075089	489.322	-0.0702071	0.328359	-0.213812	0.830694	0.968766	ACTR6
ENSG00000075131	108.477	-0.127958	0.476286	-0.268658	0.788193	0.958473	TIPIN
ENSG00000075142	3989.76	-0.146677	0.342576	-0.428159	0.668536	0.924658	SRI
ENSG00000075151	1338.32	0.114879	0.234022	0.490887	0.623506	0.912425	EIF4G3
ENSG00000075188	104.158	-0.399234	0.406833	-0.98132	0.326435	0.79439	NUP37
ENSG00000075213	199.156	0.357556	0.330282	1.08258	0.278995	0.763643	SEMA3A
ENSG00000075223	646.725	-0.584174	0.610807	-0.956397			SEMA3C
ENSG00000075234	183.351	-0.858699	0.547876	-1.56732	0.117039	0.594156	TTC38
ENSG00000075239	1431.86	-0.327344	0.213996	-1.52967	0.126098	0.607834	ACAT1
ENSG00000075240	477.872	-0.0476698	0.346777	-0.137465	0.890663	0.98007	GRAMD4
ENSG00000075275	85.6493	-0.414147	0.452798	-0.914638	0.360381	0.813127	CELSR1
ENSG00000075292	914.538	0.0413522	0.22953	0.18016	0.857027	0.973495	ZNF638
ENSG00000075303	427.142	0.177589	0.29279	0.606541	0.544156	0.88894	SLC25A40
ENSG00000075336	564.952	-0.337206	0.406034	-0.830487	0.406263	0.833176	TIMM21
ENSG00000075340	2344.32	0.651731	0.686561	0.949269	0.342484	0.803703	ADD2
ENSG00000075391	697.484	0.275916	0.186557	1.47899	0.139143	0.632274	RASAL2
ENSG00000075399	533.516	-0.112358	0.397009	-0.283011	0.777168	0.956733	VPS9D1
ENSG00000075407	251.501	-0.29793	0.164697	-1.80895	0.0704583	0.49739	ZNF37A
ENSG00000075413	1034.85	0.0906376	0.192731	0.470281	0.638154	0.917347	MARK3
ENSG00000075415	4965.49	0.175669	0.288072	0.609809	0.541988	0.888648	SLC25A3
ENSG00000075420	919.759	-0.210235	0.23484	-0.895229	0.370665	0.817626	FNDC3B
ENSG00000075426	1253.45	-0.864662	0.542132	-1.59493	0.110728	0.579566	FOSL2
ENSG00000075429	104.379	1.00074	0.390039	2.56575	0.0102953	0.226077	CACNG5
ENSG00000075461	137.47	0.135156	0.401874	0.336315	0.736633	0.947168	CACNG4
ENSG00000075539	818.718	0.430692	0.464496	0.927224			FRYL
ENSG00000075568	468.297	0.270818	0.282226	0.959578	0.337268	0.7982	TMEM131
ENSG00000075618	2095.6	0.33862	0.184676	1.83358	0.0667157	0.486265	FSCN1
ENSG00000075624	49056.7	0.305514	0.244688	1.24859	0.211816	0.709424	ACTB
ENSG00000075643	70.0836	1.94904	0.57586	3.38458	0.000712867	0.0606089	MOCOS
ENSG00000075651	267.138	0.325513	0.655518	0.496574	0.619489	0.910793	PLD1
ENSG00000075702	120.904	1.15303	0.516042	2.23437	0.0254585	0.32447	WDR62
ENSG00000075711	1246.81	0.209907	0.287178	0.730931	0.464821	0.85877	DLG1
ENSG00000075785	3209	0.0173591	0.202306	0.0858063	0.93162	0.987079	RAB7A
ENSG00000075790	92.1258	-1.00082	0.594835	-1.68252	0.0924676	0.548585	BCAP29
ENSG00000075826	118.16	-0.186279	0.389197	-0.478624	0.632206	0.915811	SEC31B
ENSG00000075856	585.081	-0.0716319	0.154644	-0.463204	0.643218	0.918221	SART3
ENSG00000075884	130.019	0.689007	0.566126	1.21706	0.223583	0.721733	ARHGAP15
ENSG00000075886	79.2801	1.0208	0.512061	1.99351	0.0462054	0.414173	TUBA3D
ENSG00000075914	698.667	-0.286983	0.376949	-0.761331	0.446459	0.850795	EXOSC7
ENSG00000075945	1827.76	0.0754276	0.332273	0.227005	0.82042	0.966687	KIFAP3
ENSG00000075975	65.5405	-0.310178	0.467988	-0.662789	0.507466	0.877534	MKRN2
ENSG00000076003	275.709	-0.0495067	0.333633	-0.148387	0.882038	0.978301	MCM6
ENSG00000076043	688.989	-0.513627	0.560208	-0.91685	0.359221	0.812177	REXO2
ENSG00000076053	307.285	-0.00272463	0.404051	-0.00674328	0.99462	0.999137	RBM7
ENSG00000076067	283.869	-0.748047	0.34992	-2.13776	0.0325359	0.357946	RBMS2
ENSG00000076108	808.225	0.144001	0.214537	0.67122	0.50208	0.875856	BAZ2A
ENSG00000076201	656.716	-0.0518257	0.161322	-0.321257	0.748016	0.951276	PTPN23
ENSG00000076242	286.887	-0.187522	0.324193	-0.578428	0.562975	0.894743	MLH1
ENSG00000076248	513.654	-0.528561	0.223981	-2.35985	0.0182826	0.291156	UNG
ENSG00000076258	34.4442	-1.21972	0.88091	-1.38461	0.166171	0.665488	FMO4
ENSG00000076321	65.0581	-0.83034	0.450159	-1.84455	0.0651036	0.481889	KLHL20
ENSG00000076344	233.958	-0.0382547	0.327019	-0.11698	0.906876	0.981712	RGS11
ENSG00000076351	394.396	-0.492532	0.377886	-1.30339	0.192442	0.694511	SLC46A1
ENSG00000076356	851.416	-0.42569	0.407727	-1.04405	0.29646	0.775134	PLXNA2
ENSG00000076382	105.685	-0.402034	0.42424	-0.947658	0.343304	0.803722	SPAG5
ENSG00000076513	339.732	-0.0454287	0.308021	-0.147486	0.882749	0.978667	ANKRD13A
ENSG00000076554	2015.03	0.315519	0.316903	0.995633	0.319428	0.789961	TPD52
ENSG00000076555	619.582	0.239805	0.268351	0.893623	0.371524	0.818092	ACACB
ENSG00000076604	329.314	0.0372171	0.281837	0.132052	0.894943	0.980619	TRAF4
ENSG00000076641	361.11	0.377124	0.255922	1.47359	0.140593	0.633913	PAG1
ENSG00000076650	167.101	-0.0818865	0.198265	-0.413015	0.679595	0.928537	GPATCH1
ENSG00000076662	77.0292	-0.278182	0.451751	-0.615785	0.538036	0.886828	ICAM3
ENSG00000076685	881.152	-0.161396	0.224083	-0.72025	0.471371	0.861271	NT5C2
ENSG00000076706	925.948	-0.529912	0.34932	-1.51698	0.129271	0.614256	MCAM
ENSG00000076716	363.573	-1.59903	0.585039	-2.7332	0.0062723	0.177507	GPC4
ENSG00000076770	55.2494	-0.228206	0.527976	-0.432228	0.665575	0.923986	MBNL3
ENSG00000076826	401.116	0.47545	0.666955	0.712867	0.475928	0.863852	CAMSAP3
ENSG00000076864	1344.91	-0.0857589	0.492793	-0.174026	0.861845	0.974828	RAP1GAP
ENSG00000076924	562.574	0.753607	0.165277	4.55967	5.12e-06	0.00237048	XAB2
ENSG00000076928	303.326	-0.307157	0.299269	-1.02636	0.304723	0.779528	ARHGEF1
ENSG00000076944	124.547	0.0648755	0.469962	0.138044	0.890205	0.98007	STXBP2
ENSG00000076984	549.907	-0.0713881	0.383835	-0.185986	0.852456	0.972007	MAP2K7
ENSG00000077044	413.271	-0.00659737	0.193266	-0.0341362	0.972769	0.994974	DGKD
ENSG00000077063	440.191	0.0751752	0.35175	0.213718	0.830767	0.968766	CTTNBP2
ENSG00000077080	500.289	-0.114232	0.705017	-0.162027	0.871285	0.976686	ACTL6B
ENSG00000077092	231.099	-0.485444	0.374748	-1.29539	0.195187	0.696728	RARB
ENSG00000077097	1202.08	0.0472796	0.265178	0.178294	0.858492	0.973813	TOP2B
ENSG00000077147	1645.25	-0.150152	0.278255	-0.539618	0.589461	0.903916	TM9SF3
ENSG00000077150	108.1	-0.151574	0.414294	-0.365861	0.714469	0.939792	NFKB2
ENSG00000077152	375.625	0.223206	0.547615	0.407597	0.68357	0.930067	UBE2T
ENSG00000077157	2311.85	0.261469	0.225556	1.15922	0.246366	0.743384	PPP1R12B
ENSG00000077232	803.859	-0.201086	0.230074	-0.874002	0.382117	0.824715	DNAJC10
ENSG00000077235	1513.35	0.588214	0.299682	1.9628	0.0496697	0.426875	GTF3C1
ENSG00000077238	307.35	-0.260529	0.525961	-0.495339	0.620361	0.910989	IL4R
ENSG00000077254	1609.71	0.327819	0.286942	1.14246	0.253264	0.747717	USP33
ENSG00000077264	1616.78	0.552249	0.592134	0.932641	0.351005	0.808481	PAK3
ENSG00000077279	151.043	0.451328	0.590575	0.764218	0.444738	0.850106	DCX
ENSG00000077312	646.42	0.537895	0.205445	2.6182	0.00883952	0.214205	SNRPA
ENSG00000077327	75.9932	3.64858	0.736043	4.95702	7.16e-07	0.000508629	SPAG6
ENSG00000077348	489.47	0.309532	0.465033	0.665611	0.50566	0.87662	EXOSC5
ENSG00000077380	919.93	0.200723	0.453709	0.442404	0.658197	0.921999	DYNC1I2
ENSG00000077420	129.654	0.439128	0.437683	1.0033	0.315716	0.787014	APBB1IP
[truncated: 18,726 more rows]

## Sheet: Supplementary Table 10
	Supplementary Table 10: Transcript level differential expression results between Alzheimer’s disease cases (n=6) and cognitively unimpaired controls (n=6). We used the DESeq2 R package with two-sided Wald test for statistical comparisons and Benjamini-Hochberg correction for multiple comparisons in this differential expression analysis. Raw p-values are in the "pvalue" column and Benjamini-Hochbe…
[truncated: 19,379 more rows]
